# Supplementary material for: Inversion of Soil Organic Matter Content Based on Improved Convolutional Neural Network
Source: Sensors (Basel). 2022 Oct 13;22(20):7777. doi: 10.3390/s22207777 (PMC9610480; doi:10.3390/s22207777)
Supplement: Supplementary file 1 [file sensors-22-07777-s001.zip]

Archive with 1 entries (1 files):
- sensors-1945854-Supplementary Table S1.xls
