# Supplementary material for: Inversion of Soil Organic Matter Content Based on Improved Convolutional Neural Network
Source: Sensors (Basel). 2022 Oct 13;22(20):7777. doi: 10.3390/s22207777 (PMC9610480; doi:10.3390/s22207777)
Supplement: Supplementary file 1 [file sensors-22-07777-s001.zip › sensors-1945854-Supplementary Table S1.xls]

## Sheet: Sheet1
				ID	Longitude	Latitude	AltitAltitude (m)	Lat	Lon	B1	B2	B3	B4	B5	B6	B7	B8	B9	B10	B11	B12	SOM (g/kg)	pH	Alkaline Hydrolysis Nitrogen (mg/kg)	Available Phosphorus(mg/kg)	Rapidly Available Potassium (mg/kg)	Soil Species
				1	125.252	44.5719	177.4	44.3886	125.252	0.077	0.1007	0.1306	0.1876	0.0698	0.1476	0.1622	0.1726	0.1979	0.1975	0.3094	0.2923	29.7306	7.48	105	5	177.118	Mild loess salinized chernozem
				2	125.254	44.5056	166.2	44.5056	125.254	0.075	0.0966	0.126	0.17	0.0661	0.1395	0.1453	0.1568	0.1722	0.1749	0.2769	0.2692	28.2347	7.74	87.5	5.55	166.027	Mild loess salinized chernozem
				3	125.254	44.5053	171.7	44.5053	125.254	0.076	0.0982	0.125	0.174	0.067	0.1428	0.149	0.1572	0.1774	0.1787	0.2836	0.2732	29.5436	7.61	119	17.75	147.542	Mild loess salinized chernozem
				4	125.254	44.5219	166.9	44.522	125.254	0.0838	0.108	0.1348	0.1808	0.0742	0.1499	0.154	0.1666	0.1803	0.1842	0.2868	0.2771	28.7957	7.72	133	16.2	151.239	Mild loess salinized chernozem
				5	125.252	44.4719	164.7	44.4719	125.253	0.078	0.1023	0.1334	0.1876	0.0699	0.1525	0.1676	0.1777	0.1986	0.1977	0.3013	0.2676	26.7389	7.74	105	8.85	129.057	Mild loess salinized chernozem
				6	125.252	44.3886	164.6	44.572	125.252	0.0802	0.1048	0.136	0.182	0.0719	0.1517	0.1594	0.1688	0.1883	0.1901	0.3006	0.2904	27.2998	7.79	77	41.15	154.936	Mild loess salinized chernozem
				7	125.247	44.3386	169.8	44.3386	125.247	0.0821	0.1023	0.1344	0.1808	0.0734	0.1466	0.1561	0.1662	0.1872	0.1889	0.3083	0.2954	28.7957	7.69	94.5	44.75	173.421	Mild loess salinized chernozem
				8	125.24	44.255	169.8	44.255	125.24	0.0675	0.086	0.1136	0.1588	0.0613	0.1268	0.1367	0.1457	0.1668	0.1686	0.2848	0.2676	26.5519	7.63	115.5	7.1	143.845	Mild loess salinized chernozem
				9	125.242	44.4886	169.6	44.4886	125.242	0.0861	0.1084	0.1396	0.1892	0.0766	0.153	0.1606	0.1752	0.1966	0.1961	0.3039	0.2905	25.8039	7.19	105	39.3	136.451	Mild loess salinized chernozem
				10	125.239	44.5886	165.3	44.5886	125.239	0.1062	0.1382	0.1778	0.2326	0.0905	0.1948	0.2032	0.2161	0.2317	0.2355	0.3306	0.2977	29.1697	7.11	112	34.25	140.148	Mild loess salinized chernozem
				11	125.234	44.4386	164.9	44.4386	125.234	0.0904	0.1166	0.1518	0.2168	0.0738	0.1715	0.1853	0.1985	0.2217	0.217	0.3087	0.2756	28.4217	7.22	108.5	16.95	151.239	Mild loess salinized chernozem
				13	125.238	44.9717	165.7	44.9717	125.238	0.1152	0.1612	0.2166	0.2908	0.1056	0.2455	0.2599	0.2768	0.3053	0.3039	0.43	0.4092	24.869	7.89	91	7.75	162.33	Mild loess salinized chernozem
				14	125.242	44.1719	180.1	44.1719	125.242	0.0648	0.0946	0.1296	0.1702	0.0629	0.1433	0.1496	0.1612	0.1766	0.1796	0.2714	0.2539	26.1779	7.97	115.5	4.2	143.845	Mild loess salinized chernozem
				15	125.234	44.1719	164.4	44.172	125.234	0.0694	0.0917	0.1242	0.1738	0.0617	0.1378	0.1502	0.1599	0.1837	0.1829	0.2726	0.2518	25.056	7.82	129.5	14.45	129.057	Mild loess salinized chernozem
				16	125.224	44.8886	168.4	44.8886	125.224	0.1144	0.1544	0.2026	0.2656	0.1008	0.2281	0.2374	0.2512	0.2727	0.2746	0.3782	0.3568	25.9909	7.9	112	19.4	140.148	Mild loess salinized chernozem
				18	125.278	44.9719	167.4	44.972	125.278	0.1156	0.1648	0.22	0.2896	0.1059	0.2455	0.2578	0.2725	0.2935	0.298	0.4041	0.3838	27.2998	8.11	119	12.15	143.845	Mild loess salinized chernozem
				19	125.219	44.7553	169.4	44.7553	125.219	0.124	0.1538	0.1958	0.259	0.1055	0.217	0.2243	0.2399	0.261	0.263	0.3429	0.3239	28.7957	8.02	91	11.35	132.754	Mild loess salinized chernozem
				20	125.211	44.5386	165.3	44.5386	125.211	0.0829	0.1044	0.1378	0.1842	0.0736	0.152	0.1582	0.1694	0.1874	0.1886	0.2963	0.2854	28.0478	7.73	101.5	9.45	151.239	Mild loess salinized chernozem
				21	125.216	44.5553	169.2	44.5553	125.216	0.0863	0.1148	0.1522	0.2036	0.0752	0.1692	0.1733	0.1873	0.2068	0.2058	0.333	0.32	26.3649	7.77	133	8.05	180.815	Mild loess salinized chernozem
				22	125.218	44.9719	167.1	44.972	125.218	0.1182	0.1576	0.2164	0.3042	0.1054	0.247	0.2607	0.2811	0.3137	0.3147	0.4424	0.4179	27.8608	7.7	112	16.95	228.876	Mild loess salinized chernozem
				23	125.227	44.4386	169.1	44.4386	125.227	0.0766	0.0988	0.1274	0.1762	0.0666	0.1425	0.1494	0.1574	0.1786	0.179	0.2899	0.2775	27.2998	7.83	101.5	19.25	180.815	Mild loess salinized chernozem
				25	125.213	44.2386	173	44.2386	125.213	0.0664	0.0865	0.111	0.1552	0.0616	0.1238	0.1308	0.1419	0.1589	0.1608	0.2622	0.2572	28.4217	8.01	112	9.6	103.178	Mild loess salinized chernozem
				27	125.373	44.9053	195.1	44.3383	125.373	0.0595	0.0832	0.1096	0.155	0.0559	0.1246	0.1278	0.1404	0.1635	0.1635	0.2811	0.2703	28.6087	7.87	119	11.85	117.966	Medium rotten loess black soil
				30	125.37	44.6553	188.8	44.6553	125.37	0.0824	0.1102	0.1416	0.1886	0.0794	0.1576	0.1651	0.1771	0.1958	0.1972	0.3087	0.301	29.7306	8.07	115.5	9.4	158.633	Medium rotten loess black soil
				31	125.373	44.5553	194.2	44.5553	125.373	0.0801	0.106	0.1296	0.1838	0.0833	0.1492	0.1639	0.1732	0.1962	0.1924	0.2764	0.2579	29.7306	7.94	136.5	8.6	147.542	Medium rotten loess black soil
				32	125.377	44.3719	214.6	44.3719	125.377	0.0628	0.087	0.107	0.1744	0.0627	0.1323	0.153	0.1632	0.1818	0.1768	0.2574	0.2356	26.7389	8.01	91	19.85	147.542	Medium rotten loess black soil
				33	125.377	44.2883	205.9	44.2884	125.378	0.0654	0.0839	0.11	0.1502	0.06	0.1241	0.1248	0.1367	0.1546	0.1583	0.257	0.2475	27.4589	8.11	108.5	7.35	140.148	Medium rotten loess black soil
				34	125.373	44.3383	209	44.9053	125.373	0.1196	0.1522	0.1992	0.264	0.103	0.2195	0.2288	0.2446	0.2647	0.2704	0.3759	0.3579	27.8325	8.04	98	22.95	147.542	Medium rotten loess black soil
				35	125.368	44.3883	198.9	44.3384	125.367	0.0639	0.0873	0.1148	0.1618	0.0581	0.1278	0.1373	0.1465	0.174	0.171	0.2871	0.274	26.3382	7.96	129.5	31.95	180.815	Medium rotten loess black soil
				37	125.361	44.5217	185.5	44.5217	125.361	0.073	0.0904	0.117	0.1598	0.0661	0.13	0.138	0.1466	0.1669	0.1668	0.2749	0.2628	25.591	8.01	115.5	12.15	166.027	Medium rotten loess black soil
				38	125.357	44.3883	179	44.3884	125.357	0.0686	0.089	0.1164	0.162	0.0629	0.131	0.1383	0.1492	0.1691	0.1692	0.2793	0.2718	26.8985	7.89	136.5	8.1	151.239	Medium rotten loess black soil
				39	125.368	44.3383	203.8	44.3883	125.367	0.0792	0.1017	0.1374	0.2024	0.0728	0.1597	0.178	0.1877	0.2099	0.2108	0.2847	0.2635	27.2721	7.94	112	13.7	132.754	Medium rotten loess black soil
				41	125.374	44.9214	188.9	44.9214	125.374	0.1172	0.152	0.204	0.2822	0.1021	0.2337	0.2467	0.2669	0.2952	0.299	0.4195	0.4031	28.5797	7.88	101.5	27.35	140.148	Medium rotten loess black soil
				42	125.381	44.1883	193.8	44.1884	125.381	0.0608	0.0824	0.1114	0.1532	0.0571	0.1253	0.132	0.1414	0.1618	0.1619	0.2677	0.2545	25.2174	7.96	129.5	30.6	140.148	Medium rotten loess black soil
				45	125.344	44.9383	190.8	44.9383	125.344	0.0941	0.1276	0.151	0.2752	0.0855	0.1951	0.2376	0.2568	0.2802	0.2842	0.3321	0.2712	24.8438	7.94	77	12.15	162.33	Medium rotten loess black soil
				46	125.342	44.9717	184.8	44.9717	125.342	0.1198	0.1612	0.22	0.3056	0.1041	0.2523	0.2712	0.2888	0.3182	0.3196	0.4466	0.4196	28.5797	7.91	77	8.45	166.027	Medium rotten loess black soil
				47	125.341	44.8383	183	44.8384	125.341	0.0915	0.1248	0.1506	0.2318	0.0844	0.1832	0.2099	0.2188	0.2424	0.2311	0.2638	0.2356	27.6457	8.01	115.5	13.7	180.815	Medium rotten loess black soil
				48	125.341	44.5883	180.4	44.5884	125.341	0.0917	0.122	0.1544	0.2084	0.0814	0.1685	0.1769	0.1901	0.2138	0.2149	0.3034	0.2911	26.1514	7.94	105	7.25	177.118	Medium rotten loess black soil
				49	125.337	44.555	174.4	44.555	125.337	0.1056	0.1412	0.1832	0.2448	0.0984	0.1995	0.2031	0.2285	0.2344	0.2454	0.3234	0.3069	24.0966	7.87	133	27.7	180.815	Medium rotten loess black soil
				50	125.333	44.8217	179.9	44.8217	125.333	0.1056	0.1316	0.1684	0.216	0.0906	0.1841	0.1905	0.1996	0.2145	0.2178	0.297	0.2847	26.8985	7.71	108.5	30.95	180.815	Medium rotten loess black soil
				101	124.631	44.3761	231	44.3761	124.631	0.0927	0.1278	0.1658	0.225	0.0843	0.1827	0.1962	0.2031	0.2269	0.2375	0.3246	0.2926	27.9173	7.56	91	22.85	133.466	Thin rotten loess meadow chernozem
				102	124.614	44.3928	220	44.3928	124.614	0.0915	0.1266	0.1704	0.2314	0.0825	0.1918	0.2023	0.213	0.2342	0.236	0.348	0.3299	28.6667	7.53	80.5	23.65	177.518	Thin rotten loess meadow chernozem
				103	124.632	44.3761	230	44.3761	124.632	0.0861	0.116	0.1492	0.22	0.0774	0.1714	0.1874	0.2019	0.2232	0.2261	0.3153	0.2959	27.3552	7.59	115.5	24.75	173.847	Thin rotten loess meadow chernozem
				104	124.632	44.3761	219	44.3928	124.633	0.1092	0.1416	0.186	0.236	0.0991	0.2009	0.2147	0.2246	0.2344	0.2398	0.3003	0.2824	28.1046	7.62	70	16.85	93.085	Thin rotten loess meadow chernozem
				105	124.632	44.3928	228	44.3761	124.633	0.0913	0.127	0.1708	0.2366	0.0813	0.1911	0.2048	0.219	0.244	0.2446	0.3555	0.3388	26.0436	7.67	101.5	25.4	148.15	Thin rotten loess meadow chernozem
				106	124.632	44.4261	235	44.4261	124.632	0.0866	0.1224	0.1678	0.229	0.0783	0.1893	0.1992	0.2131	0.2337	0.2367	0.35	0.3331	25.8563	7.87	105	25.7	148.15	Thin rotten loess meadow chernozem
				107	124.631	44.4261	229	44.3927	124.631	0.1652	0.1398	0.1588	0.2644	0.1306	0.1759	0.1894	0.2414	0.2462	0.2534	0.3857	0.4525	27.9173	7.95	80.5	18.8	140.808	Thin rotten loess meadow chernozem
				108	124.632	44.4094	229	44.4094	124.632	0.0977	0.1368	0.1776	0.2378	0.092	0.1981	0.2119	0.2269	0.2417	0.2444	0.3446	0.3281	28.6667	8.01	98	22.75	140.808	Thin rotten loess meadow chernozem
				109	124.631	44.3928	227	44.4261	124.631	0.0877	0.1266	0.1734	0.2364	0.0803	0.1901	0.207	0.2182	0.244	0.2452	0.3637	0.3402	27.5426	7.9	108.5	19.75	133.466	Thin rotten loess meadow chernozem
				122	124.637	44.5094	216	44.5094	124.637	0.0975	0.1374	0.187	0.2522	0.0847	0.2096	0.2187	0.2309	0.2564	0.2569	0.3687	0.3497	28.1046	7.92	112	22.1	148.15	Thin rotten loess meadow chernozem
				123	124.636	44.4261	211	44.4261	124.636	0.0891	0.1246	0.1664	0.239	0.0769	0.1885	0.2046	0.2212	0.2476	0.2532	0.3502	0.3321	28.6667	7.87	70	15.35	137.137	Thin rotten loess meadow chernozem
				124	124.642	44.6261	216	44.6261	124.642	0.1184	0.1604	0.2154	0.3	0.1024	0.242	0.2573	0.2777	0.3082	0.3107	0.4787	0.4652	28.6667	7.94	80.5	27.9	144.479	Thin rotten loess meadow chernozem
				125	124.636	44.5428	208	44.5428	124.636	0.107	0.139	0.1832	0.248	0.0915	0.204	0.2154	0.2305	0.2506	0.2537	0.3586	0.3395	29.2288	7.87	91	22.75	140.808	Thin rotten loess meadow chernozem
				126	124.705	44.5764	220	44.5764	124.705	0.1003	0.1316	0.1686	0.2238	0.0915	0.1872	0.1956	0.208	0.2296	0.2315	0.3451	0.3352	28.1046	7.94	98	24.05	148.15	Medium rotten loess calcareous chernozem
				127	124.705	44.5764	207	44.5764	124.705	0.1019	0.1306	0.1722	0.221	0.0924	0.1888	0.1976	0.207	0.2334	0.2323	0.3452	0.3341	28.6667	8.02	108.5	24.1	155.492	Medium rotten loess calcareous chernozem
				128	124.707	44.6431	222	44.6431	124.707	0.1096	0.1512	0.1964	0.2808	0.0995	0.2247	0.2388	0.2556	0.29	0.2917	0.4294	0.4145	27.7299	8.01	94.5	20.75	159.163	Medium rotten loess calcareous chernozem
				129	124.706	44.6097	218	44.6597	124.706	0.1078	0.1466	0.1896	0.2706	0.0995	0.2119	0.2264	0.2485	0.2728	0.2772	0.3973	0.383	27.3552	7.91	80.5	25.9	181.189	Medium rotten loess calcareous chernozem
				130	124.706	44.6597	218	44.6097	124.706	0.1126	0.15	0.1918	0.26	0.1018	0.2169	0.2262	0.24	0.2659	0.2681	0.3834	0.3718	28.6667	7.97	73.5	25.95	181.189	Medium rotten loess calcareous chernozem
				131	124.708	44.7097	214	44.7097	124.708	0.1056	0.1422	0.179	0.2626	0.0939	0.2057	0.2251	0.2401	0.2661	0.2683	0.369	0.3442	17.8752	8.04	98	20.4	181.189	Medium rotten loess calcareous chernozem
				132	124.709	44.7431	205	44.7597	124.709	0.1034	0.14	0.1888	0.2624	0.0936	0.2101	0.2247	0.2459	0.2681	0.2711	0.3797	0.3553	15.8163	7.87	108.5	6	159.163	Medium rotten loess calcareous chernozem
				133	124.709	44.7597	207	44.7431	124.709	0.1106	0.15	0.2054	0.2806	0.1	0.2325	0.2455	0.2608	0.2904	0.2924	0.4098	0.394	18.6239	7.86	70	34.8	151.821	Medium rotten loess calcareous chernozem
				134	124.71	44.7097	208	44.7098	124.71	0.1068	0.1384	0.1696	0.2752	0.0919	0.2023	0.2344	0.2498	0.2774	0.2837	0.3586	0.3094	21.6187	7.97	94.5	13.9	155.492	Medium rotten loess calcareous chernozem
				135	124.711	44.5931	213	44.5931	124.711	0.1021	0.129	0.1616	0.2302	0.0921	0.1866	0.2018	0.2144	0.2334	0.2348	0.3285	0.309	19.5598	7.94	77	12.7	140.808	Medium rotten loess calcareous chernozem
				136	124.712	44.4764	209	44.4764	124.712	0.1408	0.1684	0.2018	0.2442	0.1227	0.2226	0.2255	0.2345	0.2501	0.2504	0.3286	0.3042	19.1854	8.01	115.5	12.35	129.795	Medium rotten loess calcareous chernozem
				137	124.71	44.3931	208	44.393	124.71	0.1088	0.1432	0.1862	0.235	0.0938	0.2029	0.2082	0.2217	0.2401	0.2424	0.338	0.3132	18.4367	7.98	98	9.1	118.782	Medium rotten loess calcareous chernozem
				143	124.707	44.9097	200	44.9097	124.707	0.1018	0.1294	0.1716	0.2326	0.0983	0.1936	0.2014	0.2158	0.2397	0.2403	0.3707	0.3539	17.1265	7.86	108.5	13.3	177.518	Medium rotten loess calcareous chernozem
				144	124.707	44.8931	206	44.8931	124.707	0.1009	0.132	0.1588	0.291	0.096	0.2029	0.2489	0.2698	0.2949	0.291	0.3463	0.2899	25.175	7.82	112	15.05	173.847	Medium rotten loess calcareous chernozem
				145	124.717	44.2264	215	44.2264	124.717	0.115	0.1476	0.1832	0.2388	0.0988	0.2089	0.2197	0.2289	0.245	0.248	0.3436	0.3233	24.2391	7.96	122.5	9.35	188.531	Medium rotten loess calcareous chernozem
				146	124.719	44.2764	209	44.2764	124.719	0.0957	0.1282	0.17	0.2204	0.0825	0.188	0.1948	0.206	0.2274	0.2269	0.349	0.3297	25.5493	7.92	115.5	30.55	151.821	Medium rotten loess calcareous chernozem
				147	124.721	44.3764	207	44.3764	124.721	0.0872	0.1142	0.1532	0.1992	0.0811	0.17	0.1747	0.1856	0.2039	0.2042	0.2915	0.2765	25.7365	7.87	105	16.35	148.15	Medium rotten loess calcareous chernozem
				148	124.723	44.4431	206	44.4431	124.723	0.105	0.1298	0.1504	0.1858	0.0965	0.1609	0.1651	0.1717	0.1872	0.1823	0.1283	0.0911	26.4852	7.96	73.5	10	122.453	Medium rotten loess calcareous chernozem
				149	124.726	44.5097	215	44.5097	124.726	0.0935	0.1232	0.1572	0.2056	0.0858	0.1743	0.18	0.1919	0.2108	0.2117	0.3224	0.3014	25.175	8.01	136.5	32.35	144.479	Medium rotten loess calcareous chernozem
				150	124.727	44.6264	212	44.6264	124.727	0.1106	0.1426	0.188	0.2498	0.1003	0.2098	0.219	0.2331	0.2553	0.2582	0.3679	0.3586	27.4211	7.97	80.5	12.15	151.821	Medium rotten loess calcareous chernozem
				151	124.786	44.3594	222	44.3428	124.786	0.0853	0.1102	0.1366	0.1858	0.0768	0.1555	0.1592	0.1688	0.1871	0.1897	0.2953	0.2757	24.8006	7.94	112	9.8	122.453	Thin rotten loess calcareous chernozem
				152	124.786	44.5261	229	44.5261	124.786	0.1114	0.1462	0.1878	0.2536	0.0971	0.2069	0.2202	0.2338	0.2609	0.2622	0.3814	0.3505	25.175	7.87	126	12.85	151.821	Thin rotten loess calcareous chernozem
				156	124.794	44.8258	222	44.9092	124.791	0.1098	0.1296	0.156	0.2632	0.1068	0.1888	0.2216	0.2407	0.2726	0.276	0.3523	0.2882	25.7365	7.87	105	16.7	181.189	Thin rotten loess calcareous chernozem
				157	124.797	44.6425	221	44.8259	124.794	0.1212	0.161	0.2212	0.2916	0.1175	0.2331	0.265	0.2715	0.2914	0.3101	0.4279	0.4124	24.2391	8.03	115.5	32.05	173.847	Thin rotten loess calcareous chernozem
				158	124.799	44.3758	221	44.6425	124.797	0.1066	0.1388	0.181	0.2408	0.0946	0.2021	0.2106	0.2256	0.2437	0.2457	0.3448	0.3327	25.7365	7.99	94.5	13.1	181.189	Thin rotten loess calcareous chernozem
				159	124.801	44.2592	218	44.3758	124.799	0.0905	0.116	0.1486	0.2042	0.0831	0.1654	0.1763	0.1896	0.2104	0.2126	0.2921	0.2498	24.9878	7.94	126	16.9	181.189	Thin rotten loess calcareous chernozem
				163	124.805	44.2258	214	44.2258	124.805	0.0807	0.1064	0.1356	0.2092	0.0774	0.1635	0.1819	0.1924	0.2162	0.2165	0.3144	0.2736	26.6858	7.29	108.5	14	177.518	Thin rotten loess calcareous chernozem
				164	124.803	44.1758	209	44.2592	124.801	0.0952	0.127	0.1592	0.2114	0.0883	0.1779	0.1835	0.1962	0.2145	0.2179	0.3333	0.3115	28.3891	7.32	77	15.8	162.834	Thin rotten loess calcareous chernozem
				172	124.791	44.9092	211	44.1761	124.79	0.0763	0.0999	0.1204	0.162	0.0708	0.1333	0.1414	0.1483	0.1607	0.1654	0.2598	0.2434	27.6321	7.34	108.5	19.05	173.847	Thin rotten loess calcareous chernozem
				175	124.786	44.2092	229	44.2092	124.786	0.0866	0.1164	0.1496	0.1968	0.0839	0.1642	0.1693	0.1821	0.1967	0.2036	0.307	0.2881	29.1462	7.63	91	21.5	181.189	Thin rotten loess calcareous chernozem
				201	125.651	44.8846	163	44.8846	125.651	0.0979	0.1274	0.1654	0.2162	0.0994	0.1818	0.1903	0.2016	0.2221	0.224	0.3165	0.3092	26.5249	7.86	115.5	11.9	166.106	Medium rotten loess black soil
				202	125.65	44.8846	166	44.8846	125.65	0.0976	0.1304	0.1656	0.221	0.0999	0.1866	0.1986	0.2115	0.2292	0.2323	0.3184	0.3039	26.3382	7.94	91	20.35	158.668	Medium rotten loess black soil
				203	125.652	44.8885	163	44.8885	125.652	0.0995	0.1294	0.1636	0.2306	0.1026	0.1856	0.2015	0.2137	0.2317	0.2348	0.3076	0.2919	27.6457	7.96	112	16.6	151.23	Medium rotten loess black soil
				204	125.651	44.8875	161	44.8875	125.651	0.1026	0.1346	0.1688	0.2254	0.103	0.1889	0.1955	0.2081	0.2256	0.2283	0.3167	0.3063	27.8325	7.81	108.5	19.95	158.668	Medium rotten loess black soil
				205	125.65	44.8876	163	44.891	125.65	0.0988	0.129	0.1626	0.2214	0.101	0.1851	0.1986	0.207	0.2302	0.2309	0.3095	0.2896	32.5024	7.91	77	15.25	147.511	Medium rotten loess black soil
				206	125.649	44.887	163	44.887	125.649	0.1034	0.136	0.1736	0.2242	0.1025	0.1904	0.1996	0.2119	0.2297	0.2329	0.324	0.3149	31.3816	7.8	115.5	15.75	99.164	Medium rotten loess black soil
				207	125.647	44.8858	163	44.8858	125.647	0.1044	0.135	0.1764	0.2254	0.0983	0.1962	0.2027	0.2126	0.2307	0.234	0.329	0.3191	31.7552	8.01	105	23.3	106.602	Medium rotten loess black soil
				219	125.655	44.8921	163	44.8921	125.655	0.1084	0.1422	0.1852	0.2396	0.1151	0.2055	0.2143	0.2255	0.245	0.2481	0.3279	0.3145	25.4042	7.87	112	15.8	125.197	Medium rotten loess black soil
				220	125.65	44.891	164	44.8877	125.65	0.1028	0.1314	0.1692	0.2204	0.1015	0.1879	0.1955	0.2098	0.2277	0.2273	0.322	0.3123	30.6344	7.93	147	9.65	154.949	Medium rotten loess black soil
				221	125.652	44.89	165	44.89	125.652	0.0969	0.129	0.1622	0.211	0.1033	0.1796	0.1872	0.1998	0.2163	0.2193	0.3086	0.2987	26.7117	7.86	84	15.05	151.23	Medium rotten loess black soil
				224	125.65	44.883	163	44.883	125.65	0.0978	0.1318	0.1618	0.2342	0.0986	0.1864	0.2021	0.2126	0.2317	0.234	0.3189	0.3039	30.8212	7.95	122.5	8.45	143.792	Medium rotten loess black soil
				251	125.048	44.1862	176	44.1863	125.048	0.0808	0.1062	0.1232	0.2156	0.0727	0.1609	0.1892	0.1986	0.2273	0.2184	0.2659	0.2083	23.9098	7.71	133	22.55	95.445	Thick rot loess calcareous chernozem
				252	125.048	44.186	175	44.186	125.048	0.0594	0.0801	0.0982	0.1796	0.0647	0.124	0.1459	0.1663	0.1835	0.1808	0.2464	0.218	24.4702	7.77	126	9.8	91.726	Thick rot loess calcareous chernozem
				253	125.047	44.1859	176	44.1859	125.047	0.0686	0.0899	0.1144	0.1622	0.0715	0.1284	0.1353	0.1462	0.164	0.1771	0.2724	0.261	25.2174	7.81	115.5	18.3	277.676	Thick rot loess calcareous chernozem
				254	125.047	44.185	175	44.185	125.047	0.076	0.1012	0.1312	0.183	0.0701	0.1466	0.1569	0.169	0.1903	0.1972	0.3076	0.2891	23.3494	7.87	147	26.15	166.106	Thick rot loess calcareous chernozem
				255	125.046	44.1843	175	44.1843	125.046	0.0741	0.0962	0.1242	0.1748	0.0652	0.1402	0.148	0.1575	0.1802	0.1853	0.297	0.2816	24.4702	7.76	108.5	26.15	173.544	Thick rot loess calcareous chernozem
				256	125.045	44.1833	174	44.1833	125.045	0.0849	0.0982	0.122	0.173	0.0644	0.1347	0.1445	0.1527	0.1688	0.1691	0.2828	0.2714	25.7778	7.79	119	28.4	218.172	Thick rot loess calcareous chernozem
				257	125.028	44.189	185	44.189	125.028	0.0662	0.0868	0.1134	0.1522	0.0587	0.1265	0.131	0.1398	0.1588	0.1616	0.2774	0.2748	26.3382	7.84	150.5	16.95	102.883	Thick rot loess calcareous chernozem
				258	125.028	44.188	165	44.188	125.028	0.0609	0.0854	0.1124	0.1592	0.0581	0.1274	0.1329	0.1418	0.1629	0.1621	0.2856	0.2768	25.2174	7.74	112	14.25	140.073	Thick rot loess calcareous chernozem
				259	125.028	44.1896	186	44.1896	125.028	0.0713	0.095	0.1186	0.1824	0.0624	0.1436	0.1585	0.1631	0.1836	0.1819	0.2886	0.274	27.6457	7.61	108.5	22.25	132.635	Thick rot loess calcareous chernozem
				260	125.028	44.1861	166	44.1862	125.028	0.0674	0.0883	0.1124	0.1528	0.0595	0.1264	0.1302	0.1407	0.1606	0.1608	0.2749	0.2658	26.5249	7.63	150.5	9.95	140.073	Thick rot loess calcareous chernozem
				261	125.026	44.1866	165	44.1867	125.026	0.0622	0.0909	0.1082	0.1876	0.0601	0.1351	0.1593	0.166	0.1925	0.1753	0.2436	0.2227	25.7778	7.82	129.5	18.45	225.61	Thick rot loess calcareous chernozem
				262	125.031	44.1894	182	44.1894	125.031	0.099	0.1362	0.1684	0.2482	0.0868	0.2032	0.2213	0.2309	0.2494	0.2491	0.3015	0.2641	25.591	7.87	112	26.1	214.453	Thick rot loess calcareous chernozem
				263	125.028	44.191	188	44.191	125.028	0.0742	0.0988	0.1216	0.1852	0.062	0.1418	0.1578	0.1675	0.19	0.1911	0.2983	0.2821	27.0853	7.92	122.5	26.1	225.61	Thick rot loess calcareous chernozem
				264	125.023	44.1809	183	44.1809	125.023	0.076	0.1012	0.129	0.2066	0.0652	0.1533	0.1719	0.1848	0.2097	0.1973	0.3055	0.2827	26.5249	7.9	105	28.05	218.172	Thick rot loess calcareous chernozem
				265	125.025	44.1819	183	44.1819	125.025	0.0765	0.1016	0.1324	0.177	0.067	0.1462	0.1537	0.161	0.1824	0.1823	0.2949	0.2887	25.9646	7.85	122.5	17.05	184.701	Thick rot loess calcareous chernozem
				266	125.024	44.1825	182	44.1826	125.024	0.0814	0.1158	0.14	0.2318	0.072	0.1689	0.1888	0.2025	0.2219	0.2145	0.3028	0.2652	26.5249	7.94	77	14.35	184.701	Thick rot loess calcareous chernozem
				267	125.024	44.1822	183	44.1823	125.024	0.0761	0.105	0.1378	0.1912	0.0665	0.1524	0.1582	0.174	0.1865	0.1872	0.2827	0.2574	28.3929	7.87	136.5	31.3	225.61	Thick rot loess calcareous chernozem
				268	125.022	44.1816	183	44.1816	125.022	0.0713	0.0922	0.1224	0.1656	0.0613	0.1359	0.143	0.1537	0.1697	0.1712	0.2861	0.2757	27.6457	7.97	112	7.65	229.329	Thick rot loess calcareous chernozem
				269	125.022	44.1809	163	44.1809	125.022	0.066	0.096	0.128	0.1688	0.0611	0.14	0.1487	0.1549	0.1736	0.1754	0.2902	0.2835	28.2061	8.01	108.5	25.55	225.61	Thick rot loess calcareous chernozem
				270	125.027	44.1788	186	44.1788	125.027	0.0697	0.0932	0.1142	0.159	0.0655	0.1281	0.1319	0.1496	0.1582	0.1626	0.2532	0.242	27.2721	7.97	150.5	29.65	184.701	Thick rot loess calcareous chernozem
				271	125.024	44.1748	163	44.1748	125.024	0.0634	0.0849	0.0971	0.2062	0.0601	0.1233	0.1619	0.1681	0.1617	0.1678	0.1822	0.117	28.3929	7.99	133	30.65	207.015	Thick rot loess calcareous chernozem
				272	125.029	44.1712	146	44.1712	125.029	0.118	0.1396	0.1716	0.2352	0.108	0.1783	0.1976	0.2176	0.2243	0.2229	0.2949	0.2613	27.6457	7.91	126	14.95	184.701	Thick rot loess calcareous chernozem
				273	125.033	44.1711	177	44.1711	125.033	0.1178	0.1376	0.157	0.2228	0.0863	0.1736	0.187	0.1994	0.2158	0.2113	0.2844	0.2631	28.9533	7.35	115.5	26.6	184.701	Thick rot loess calcareous chernozem
				274	125.04	44.1709	173	44.1709	125.04	0.0875	0.1278	0.154	0.2068	0.0811	0.1798	0.1879	0.196	0.2165	0.2151	0.3118	0.2843	28.3929	7.44	122.5	6.3	184.701	Thick rot loess calcareous chernozem
				275	125.039	44.171	173	44.171	125.039	0.1168	0.1508	0.191	0.2314	0.0921	0.1976	0.211	0.2139	0.2355	0.2363	0.3197	0.2879	29.1401	7.69	108.5	26.15	180.982	Thick rot loess calcareous chernozem
				276	125.215	44.2238	186	44.2238	125.215	0.0789	0.1078	0.134	0.2072	0.0701	0.1591	0.1757	0.1899	0.2088	0.2049	0.2847	0.261	29.8873	7.51	112	6.85	147.511	Medium rotten loess calcareous chernozem
				277	125.211	44.2224	184	44.2287	125.211	0.0722	0.0973	0.126	0.1742	0.0641	0.1418	0.1504	0.1618	0.1775	0.1807	0.2851	0.275	28.9533	7.49	119	22.15	147.511	Medium rotten loess calcareous chernozem
				278	125.215	44.2283	197	44.2283	125.215	0.0458	0.0755	0.0734	0.2346	0.0498	0.1202	0.2011	0.2349	0.2311	0.2306	0.2178	0.1749	26.3382	7.55	150.5	29.05	143.792	Medium rotten loess calcareous chernozem
				279	125.214	44.2283	197	44.2283	125.214	0.0705	0.0911	0.1234	0.183	0.0611	0.1411	0.155	0.1653	0.1891	0.1893	0.2937	0.2741	28.0193	7.51	112	30.75	147.511	Medium rotten loess calcareous chernozem
				280	125.213	44.2287	192	44.2287	125.213	0.0758	0.0978	0.1332	0.182	0.0693	0.1503	0.1601	0.1668	0.1922	0.1921	0.3026	0.2892	26.1514	7.84	115.5	10.55	147.511	Medium rotten loess calcareous chernozem
				281	125.212	44.2288	190	44.2289	125.212	0.0754	0.0974	0.1296	0.1798	0.0672	0.1426	0.1526	0.1629	0.187	0.1878	0.2958	0.281	28.9533	7.96	101.5	25.4	143.792	Medium rotten loess calcareous chernozem
				282	125.211	44.2287	189	44.2225	125.211	0.0841	0.126	0.1502	0.2386	0.0837	0.1826	0.2067	0.2242	0.2435	0.2357	0.3093	0.2747	26.7117	7.87	77	5.25	128.916	Medium rotten loess calcareous chernozem
				283	125.21	44.2281	185	44.2398	125.21	0.0708	0.0944	0.1224	0.1642	0.0745	0.1339	0.1402	0.1531	0.1682	0.1714	0.2692	0.2619	27.2721	7.9	122.5	19.75	132.635	Medium rotten loess calcareous chernozem
				284	125.21	44.2289	182	44.2289	125.21	0.0661	0.089	0.1208	0.1688	0.0609	0.1387	0.1444	0.1578	0.1749	0.1771	0.2891	0.2754	28.0193	7.87	150.5	4.8	136.354	Medium rotten loess calcareous chernozem
				285	125.209	44.2304	181	44.2303	125.209	0.0737	0.098	0.1354	0.1882	0.0688	0.1568	0.1633	0.1748	0.1946	0.1971	0.3039	0.2908	26.7117	7.94	133	16.2	140.073	Medium rotten loess calcareous chernozem
				286	125.211	44.2311	181	44.2311	125.211	0.1013	0.1318	0.1606	0.2092	0.0789	0.1786	0.1827	0.1971	0.2144	0.2087	0.2918	0.2704	26.3916	7.89	115.5	19.05	136.354	Medium rotten loess calcareous chernozem
				287	125.211	44.2312	188	44.2312	125.211	0.1028	0.1306	0.1636	0.2138	0.0802	0.1817	0.1901	0.2024	0.2203	0.2155	0.3062	0.2828	26.2045	7.92	105	22.75	91.726	Medium rotten loess calcareous chernozem
				288	125.214	44.232	182	44.232	125.214	0.0902	0.1184	0.1494	0.2008	0.0746	0.1738	0.1806	0.1937	0.2073	0.2133	0.3021	0.2745	23.7712	7.87	136.5	6.35	136.354	Medium rotten loess calcareous chernozem
				289	125.214	44.2321	182	44.232	125.214	0.0968	0.1226	0.1592	0.2136	0.0775	0.175	0.1839	0.1978	0.2154	0.2183	0.3094	0.2818	25.4558	7.91	94.5	17.75	147.511	Medium rotten loess calcareous chernozem
				290	125.214	44.2408	181	44.2409	125.214	0.0777	0.1042	0.1334	0.1902	0.0618	0.1469	0.1789	0.1946	0.2148	0.2017	0.2496	0.2203	25.2686	7.94	129.5	3.65	132.635	Medium rotten loess calcareous chernozem
				291	125.213	44.2406	183	44.2406	125.213	0.0669	0.0919	0.1224	0.168	0.0618	0.1388	0.1453	0.1554	0.1724	0.1722	0.2853	0.2762	26.2045	8.04	136.5	15.25	299.99	Medium rotten loess calcareous chernozem
				292	125.212	44.2404	183	44.2404	125.212	0.0674	0.0857	0.1122	0.1538	0.0627	0.1248	0.1323	0.1398	0.1577	0.1603	0.2572	0.252	26.5788	7.9	108.5	14	299.99	Medium rotten loess calcareous chernozem
				293	125.211	44.2399	183	44.2399	125.211	0.0739	0.0944	0.1244	0.1672	0.0746	0.1369	0.1463	0.1569	0.1765	0.1762	0.2801	0.2685	27.889	7.92	119	21	262.8	Medium rotten loess calcareous chernozem
				294	125.21	44.2398	183	44.2282	125.21	0.0692	0.0934	0.1254	0.1718	0.0631	0.1389	0.1458	0.1568	0.1771	0.1779	0.28	0.2717	26.5788	8.01	147	23.6	162.387	Medium rotten loess calcareous chernozem
				295	125.21	44.2394	183	44.2394	125.21	0.0709	0.0932	0.1208	0.1638	0.0765	0.1357	0.1443	0.1562	0.1754	0.1768	0.2762	0.2653	27.7019	7.84	112	25.05	177.263	Medium rotten loess calcareous chernozem
				296	125.209	44.2456	183	44.2456	125.209	0.0651	0.0871	0.1136	0.1532	0.0623	0.1239	0.1329	0.1414	0.1575	0.1599	0.2604	0.2542	26.3916	7.96	129.5	13.9	184.701	Medium rotten loess calcareous chernozem
				297	125.217	44.2457	182	44.2457	125.217	0.0505	0.0793	0.0836	0.1714	0.0565	0.1066	0.147	0.1538	0.171	0.174	0.2317	0.2079	26.0173	8.01	105	20.8	299.99	Medium rotten loess calcareous chernozem
				298	125.218	44.246	180	44.2459	125.218	0.0684	0.0881	0.1164	0.1632	0.0621	0.1311	0.1369	0.1494	0.17	0.1749	0.2764	0.2716	23.9584	7.87	136.5	10.8	136.354	Medium rotten loess calcareous chernozem
				299	125.219	44.2463	173	44.2463	125.219	0.0638	0.0833	0.11	0.1494	0.0587	0.1235	0.1254	0.1366	0.1551	0.1564	0.2608	0.2534	26.0173	7.76	112	16.85	128.916	Medium rotten loess calcareous chernozem
				300	125.22	44.2466	173	44.2466	125.22	0.0667	0.0882	0.1158	0.1534	0.0593	0.1275	0.137	0.1445	0.1584	0.1608	0.2626	0.2529	26.3916	7.84	133	19.1	132.635	Medium rotten loess calcareous chernozem
				302	125.189	44.6113	201	44.6111	125.19	0.1012	0.1384	0.1758	0.2534	0.0897	0.1987	0.2155	0.2302	0.2518	0.2507	0.334	0.2971	25.8301	7.72	108.5	22.2	124.806	Thin rotten loess calcareous chernozem
				303	125.189	44.6115	195	44.6114	125.189	0.1005	0.1368	0.1742	0.2496	0.0882	0.1994	0.224	0.2332	0.2519	0.2519	0.3326	0.2979	24.3327	7.56	77	23.15	128.492	Thin rotten loess calcareous chernozem
				304	125.189	44.6118	196	44.6115	125.189	0.1001	0.1276	0.1608	0.2274	0.0842	0.1826	0.1994	0.2173	0.2348	0.2314	0.3095	0.2718	25.8301	7.64	91	30.9	128.492	Thin rotten loess calcareous chernozem
				305	125.188	44.6119	190	44.6118	125.189	0.0958	0.1314	0.1614	0.2464	0.0874	0.1919	0.2088	0.2256	0.2453	0.2446	0.3338	0.302	25.8301	7.74	108.5	38.2	132.178	Thin rotten loess calcareous chernozem
				306	125.188	44.612	189	44.6119	125.188	0.0937	0.1222	0.1574	0.2122	0.083	0.1766	0.1894	0.2011	0.2205	0.2234	0.321	0.3011	24.3327	7.71	112	5	143.236	Thin rotten loess calcareous chernozem
				307	125.188	44.6124	197	44.612	125.188	0.093	0.1222	0.153	0.2146	0.0824	0.1707	0.1845	0.1948	0.2191	0.2199	0.3205	0.3026	25.8301	7.76	94.5	4.45	154.294	Thin rotten loess calcareous chernozem
				308	125.188	44.6127	196	44.6125	125.188	0.1038	0.1366	0.1768	0.2304	0.0882	0.1903	0.1966	0.2157	0.2281	0.2351	0.3361	0.3134	26.2045	7.72	105	4.65	135.864	Thin rotten loess calcareous chernozem
				309	125.188	44.612	200	44.612	125.188	0.0912	0.124	0.1576	0.2068	0.0806	0.1751	0.1835	0.1928	0.2125	0.2119	0.3166	0.3055	26.3916	7.68	101.5	25.25	128.492	Thin rotten loess calcareous chernozem
				310	125.188	44.6115	196	44.6127	125.188	0.0922	0.1174	0.148	0.2046	0.0824	0.1699	0.1774	0.194	0.2111	0.2152	0.3217	0.3055	24.3327	7.74	91	22.05	124.806	Thin rotten loess calcareous chernozem
				311	125.185	44.6157	195	44.6115	125.188	0.0887	0.121	0.1566	0.206	0.0811	0.1738	0.181	0.1918	0.2109	0.2117	0.3243	0.3132	26.0173	7.71	94.5	20.05	165.352	Thin rotten loess calcareous chernozem
				312	125.183	44.6169	194	44.6174	125.183	0.117	0.1536	0.1956	0.2566	0.1016	0.215	0.2251	0.2368	0.2576	0.2593	0.366	0.3453	26.3916	7.79	112	34.75	128.492	Thin rotten loess calcareous chernozem
				313	125.183	44.6174	196	44.6151	125.183	0.0938	0.1196	0.155	0.2082	0.0807	0.1717	0.1778	0.1925	0.2089	0.2126	0.3306	0.3164	27.5147	7.64	129.5	39.85	132.178	Thin rotten loess calcareous chernozem
				314	125.184	44.6177	195	44.6157	125.185	0.11	0.1402	0.1812	0.2428	0.0922	0.198	0.2047	0.216	0.2414	0.2395	0.3583	0.3411	27.3275	7.69	105	6.2	124.806	Thin rotten loess calcareous chernozem
				315	125.183	44.615	192	44.6177	125.184	0.0968	0.1272	0.1612	0.2112	0.0862	0.1791	0.1864	0.1999	0.2178	0.22	0.3295	0.313	27.889	7.74	122.5	7.95	143.236	Thin rotten loess calcareous chernozem
				316	125.182	44.6145	194	44.6169	125.183	0.0983	0.126	0.162	0.2114	0.0856	0.1778	0.1825	0.1977	0.2166	0.2158	0.3314	0.3175	27.5147	7.79	122.5	9.15	161.666	Thin rotten loess calcareous chernozem
				317	125.181	44.614	190	44.6145	125.182	0.0924	0.1206	0.1528	0.2082	0.0788	0.1733	0.1809	0.1924	0.213	0.2143	0.3333	0.3218	26.2045	7.63	129.5	25.6	180.096	Thin rotten loess calcareous chernozem
				318	125.181	44.6143	191	44.6139	125.181	0.0866	0.118	0.1502	0.2014	0.0781	0.1682	0.1763	0.1887	0.2089	0.2083	0.3251	0.312	25.6429	7.62	112	23.05	172.724	Thin rotten loess calcareous chernozem
				319	125.18	44.6152	189	44.6143	125.181	0.085	0.1122	0.1456	0.1914	0.0755	0.1591	0.165	0.1777	0.1928	0.1957	0.3064	0.2921	27.889	7.71	105	26.35	161.666	Thin rotten loess calcareous chernozem
				320	125.179	44.6156	195	44.6151	125.18	0.0885	0.1154	0.146	0.1946	0.0802	0.1639	0.1744	0.1827	0.2016	0.2018	0.3096	0.2977	24.5199	7.74	147	36.35	176.41	Thin rotten loess calcareous chernozem
				321	125.178	44.6153	195	44.6152	125.179	0.086	0.1122	0.1416	0.1856	0.0794	0.1578	0.163	0.1729	0.1944	0.1946	0.2932	0.2816	27.7019	7.78	59.5	40.15	180.096	Thin rotten loess calcareous chernozem
				322	125.178	44.6148	195	44.6153	125.178	0.086	0.1106	0.1392	0.1784	0.0767	0.1537	0.1591	0.171	0.1864	0.186	0.2855	0.2675	26.3916	7.62	112	12.85	183.782	Thin rotten loess calcareous chernozem
				323	125.177	44.6145	197	44.6147	125.178	0.0945	0.1194	0.1528	0.1974	0.0837	0.1698	0.1754	0.1818	0.1989	0.203	0.3025	0.2871	21.3379	7.01	101.5	8.2	183.782	Thin rotten loess calcareous chernozem
				324	125.177	44.6145	195	44.6146	125.178	0.0905	0.1192	0.1468	0.2066	0.0819	0.1671	0.1775	0.1937	0.2079	0.2072	0.3016	0.2813	23.2097	6.91	133	12.65	176.41	Thin rotten loess calcareous chernozem
				325	125.179	44.6152	194	44.6156	125.179	0.0875	0.1144	0.1452	0.189	0.0797	0.1587	0.1648	0.1736	0.1928	0.194	0.2922	0.2784	24.5199	7.94	80.5	20.05	172.724	Thin rotten loess calcareous chernozem
				326	125.041	44.665	233	44.655	125.042	0.0891	0.1198	0.152	0.2018	0.0822	0.1715	0.1768	0.1889	0.2085	0.207	0.3104	0.2991	22.2738	7.71	129.5	16.75	157.98	Thin rotten loess calcareous chernozem
				327	125.04	44.6659	235	44.6651	125.041	0.0899	0.1204	0.1484	0.2206	0.0793	0.1752	0.1978	0.2072	0.2287	0.2275	0.2974	0.2707	23.9584	7.74	108.5	20.5	143.236	Thin rotten loess calcareous chernozem
				328	125.039	44.6667	233	44.6552	125.039	0.1021	0.1322	0.1694	0.2254	0.0907	0.1872	0.1974	0.2089	0.2268	0.2282	0.3393	0.3209	22.8353	7.87	112	32.45	146.922	Thin rotten loess calcareous chernozem
				329	125.025	44.6145	238	44.6145	125.025	0.0944	0.1228	0.1554	0.2042	0.0906	0.174	0.1797	0.1897	0.2106	0.2152	0.3031	0.2867	22.461	7.76	94.5	37.3	161.666	Thin rotten loess calcareous chernozem
				330	125.025	44.664	238	44.664	125.025	0.0935	0.1226	0.1578	0.2276	0.0854	0.1812	0.1965	0.21	0.2332	0.2315	0.3425	0.3241	24.8942	7.91	119	12	143.236	Thin rotten loess calcareous chernozem
				331	125.026	44.6634	238	44.6634	125.026	0.0914	0.1214	0.152	0.222	0.0812	0.1739	0.1876	0.2007	0.2236	0.2224	0.328	0.3118	26.0173	7.85	98	7.85	150.608	Thin rotten loess calcareous chernozem
				332	125.026	44.663	237	44.663	125.026	0.0949	0.1236	0.1556	0.2292	0.0848	0.1796	0.1962	0.2091	0.2311	0.2294	0.339	0.323	25.4558	7.87	126	11.65	135.864	Thin rotten loess calcareous chernozem
				333	125.026	44.6625	236	44.6625	125.026	0.0993	0.1282	0.1682	0.2232	0.0923	0.1844	0.1918	0.2054	0.2248	0.2294	0.3459	0.3312	23.7712	7.94	94.5	27.5	132.178	Thin rotten loess calcareous chernozem
				334	125.027	44.6622	237	44.6622	125.027	0.0932	0.1242	0.1616	0.2196	0.0862	0.1811	0.1881	0.199	0.2189	0.223	0.3422	0.3272	31.6325	7.89	108.5	19	128.492	Thin rotten loess calcareous chernozem
				335	125.027	44.6618	236	44.6618	125.027	0.0946	0.122	0.1576	0.2194	0.0838	0.1769	0.1847	0.2013	0.2213	0.224	0.3212	0.2997	33.1299	7.91	112	25.1	157.98	Thin rotten loess calcareous chernozem
				336	125.028	44.6615	236	44.6615	125.028	0.08	0.1142	0.1372	0.2326	0.0781	0.1673	0.1977	0.2176	0.2392	0.231	0.2899	0.2589	31.8197	7.93	112	35.35	169.038	Thin rotten loess calcareous chernozem
				337	125.034	44.6606	235	44.6606	125.034	0.0918	0.119	0.1526	0.2064	0.0824	0.1686	0.1802	0.1931	0.2144	0.2177	0.3175	0.2973	33.5043	7.97	122.5	37.95	180.096	Thin rotten loess calcareous chernozem
				338	125.035	44.6601	237	44.66	125.035	0.0938	0.1186	0.1566	0.2148	0.0837	0.1755	0.1843	0.1957	0.2186	0.2227	0.3346	0.3113	33.1299	8.04	126	18.25	183.782	Thin rotten loess calcareous chernozem
				339	125.036	44.6594	240	44.6595	125.036	0.0887	0.1178	0.1444	0.1986	0.082	0.165	0.1749	0.1822	0.2065	0.2058	0.317	0.3032	31.6325	8.01	105	9.75	183.782	Thin rotten loess calcareous chernozem
				340	125.036	44.6589	240	44.6588	125.036	0.094	0.1206	0.1544	0.2108	0.0837	0.1723	0.1806	0.1943	0.2139	0.2169	0.3321	0.3141	31.2582	7.97	115.5	13.65	180.096	Thin rotten loess calcareous chernozem
				341	125.037	44.6584	242	44.6584	125.037	0.0939	0.1194	0.1526	0.2026	0.083	0.1717	0.1796	0.1869	0.2106	0.2108	0.3216	0.3093	33.8786	8.01	91	31.85	183.782	Thin rotten loess calcareous chernozem
				342	125.037	44.6577	236	44.6577	125.037	0.102	0.1254	0.1598	0.2154	0.095	0.1913	0.1982	0.1977	0.2158	0.2157	0.3163	0.2837	30.6966	7.9	108.5	19.15	180.096	Thin rotten loess calcareous chernozem
				343	125.038	44.6573	235	44.6573	125.037	0.1234	0.1508	0.1848	0.2348	0.1142	0.1987	0.2047	0.2097	0.2259	0.2292	0.3206	0.2934	32.5684	7.81	98	25.1	169.038	Thin rotten loess calcareous chernozem
				344	125.038	44.657	235	44.657	125.038	0.1444	0.15	0.1936	0.2474	0.1403	0.2019	0.2079	0.2111	0.2307	0.2396	0.3226	0.2985	33.5043	7.87	122.5	35.4	161.666	Thin rotten loess calcareous chernozem
				345	125.039	44.6564	231	44.6564	125.039	0.0846	0.117	0.1454	0.2184	0.1585	0.1807	0.2133	0.2363	0.2618	0.2633	0.3119	0.2917	25.6429	7.94	115.5	38.25	154.294	Thin rotten loess calcareous chernozem
				346	125.039	44.6559	232	44.6555	125.04	0.0963	0.129	0.167	0.2234	0.0997	0.1858	0.1954	0.2064	0.2292	0.233	0.344	0.3264	26.0173	7.89	94.5	18.25	183.782	Thin rotten loess calcareous chernozem
				347	125.04	44.6555	233	44.6659	125.04	0.088	0.1172	0.1366	0.2374	0.0821	0.1663	0.1995	0.2085	0.2348	0.2339	0.2905	0.2591	27.5147	8.04	98	9.25	154.294	Thin rotten loess calcareous chernozem
				348	125.039	44.6552	234	44.6558	125.039	0.0891	0.1154	0.1382	0.206	0.0956	0.1618	0.1799	0.1902	0.2152	0.2137	0.3001	0.2803	26.2045	7.97	136.5	13.3	146.922	Thin rotten loess calcareous chernozem
				349	125.048	44.6551	235	44.2964	125.088	0.091	0.1206	0.1542	0.2082	0.0792	0.1716	0.1811	0.1917	0.2093	0.212	0.3118	0.2896	28.2634	7.82	98	33.75	135.864	Thin rotten loess calcareous chernozem
				350	125.042	44.6549	232	44.655	125.048	0.0749	0.1088	0.1184	0.249	0.0761	0.1624	0.2167	0.2347	0.2561	0.2577	0.2809	0.2349	26.9532	7.94	147	16.5	113.748	Loamy calcareous alluvial soil
				351	125.196	44.3641	174	44.364	125.196	0.0704	0.0987	0.1262	0.179	0.0635	0.1452	0.1511	0.1663	0.1843	0.1819	0.2943	0.2739	28.8249	7.87	126	30.4	176.41	Loamy calcareous alluvial soil
				352	125.196	44.3638	176	44.3638	125.195	0.068	0.0877	0.1192	0.1636	0.0595	0.1312	0.1374	0.1468	0.1665	0.1674	0.264	0.242	33.6914	7.9	112	35.5	216.956	Loamy calcareous alluvial soil
				353	125.195	44.3633	177	44.3633	125.195	0.0706	0.093	0.1218	0.167	0.0617	0.1335	0.1403	0.153	0.168	0.1697	0.2655	0.2453	28.2634	7.75	122.5	43.2	220.642	Loamy calcareous alluvial soil
				354	125.195	44.3629	178	44.3629	125.195	0.072	0.0932	0.12	0.174	0.064	0.1373	0.1528	0.1609	0.1819	0.1792	0.2769	0.2463	30.3223	7.79	98	16.75	213.27	Loamy calcareous alluvial soil
				355	125.194	44.3621	176	44.3622	125.194	0.0713	0.1016	0.1166	0.2106	0.0664	0.1477	0.1772	0.1882	0.2058	0.2005	0.2679	0.2305	32.3812	7.87	136.5	25.6	224.328	Loamy calcareous alluvial soil
				356	125.194	44.3615	178	44.3615	125.194	0.0682	0.093	0.1162	0.1764	0.0607	0.1376	0.1498	0.1616	0.1761	0.1785	0.271	0.2413	29.9479	7.64	112	12.65	235.386	Loamy calcareous alluvial soil
				357	125.193	44.3609	181	44.3609	125.193	0.0706	0.0918	0.1166	0.156	0.0627	0.1302	0.139	0.1486	0.1677	0.1671	0.2722	0.2502	30.3223	9.02	94.5	25.8	246.444	Loamy calcareous alluvial soil
				358	125.193	44.36	178	44.36	125.193	0.0854	0.1156	0.1514	0.2108	0.0705	0.1708	0.1815	0.1949	0.2167	0.2124	0.3199	0.2932	31.6325	7.99	105	31.8	224.328	Loamy calcareous alluvial soil
				359	125.193	44.3594	177	44.3594	125.194	0.0808	0.1068	0.1362	0.1816	0.0687	0.1499	0.1555	0.1683	0.1901	0.1863	0.3001	0.2774	31.6325	7.98	129.5	24.45	146.922	Loamy calcareous alluvial soil
				360	125.193	44.3589	177	44.3589	125.193	0.0772	0.1026	0.1306	0.2066	0.0669	0.151	0.1754	0.1858	0.2055	0.2028	0.3127	0.283	31.6325	8.07	91	38.9	146.922	Loamy calcareous alluvial soil
				361	125.194	44.3582	181	44.3582	125.194	0.0702	0.0963	0.1246	0.1736	0.0627	0.1399	0.1495	0.1596	0.179	0.1797	0.2819	0.2568	36.6491	7.96	115.5	38.1	157.98	Loamy calcareous alluvial soil
				362	125.195	44.3578	179	44.3578	125.195	0.0774	0.104	0.1296	0.1678	0.0697	0.141	0.147	0.1542	0.17	0.1718	0.2726	0.2501	32.7224	7.95	94.5	22.25	257.502	Loamy calcareous alluvial soil
				363	125.196	44.3519	179	44.3519	125.196	0.0671	0.0888	0.112	0.1506	0.0617	0.1237	0.1285	0.1387	0.1532	0.1554	0.248	0.2244	34.7792	8.04	105	21.1	154.294	Loamy calcareous alluvial soil
				364	125.197	44.3579	175	44.3579	125.197	0.0712	0.0928	0.1224	0.17	0.0658	0.1361	0.1439	0.1534	0.1684	0.1717	0.2677	0.2446	23.7471	7.92	122.5	25.8	132.178	Loamy calcareous alluvial soil
				365	125.198	44.358	176	44.358	125.198	0.0833	0.107	0.1282	0.1684	0.0723	0.1387	0.145	0.1537	0.1673	0.1693	0.2625	0.2361	22.4382	8.11	126	28.1	150.608	Loamy calcareous alluvial soil
				366	125.199	44.3581	181	44.3581	125.199	0.0733	0.1007	0.1196	0.2128	0.0622	0.1418	0.1631	0.1832	0.1965	0.1879	0.2632	0.2208	26.9258	7.72	108.5	35.95	139.55	Loamy calcareous alluvial soil
				367	125.2	44.3582	180	44.3582	125.2	0.0735	0.1054	0.126	0.2098	0.0659	0.1467	0.1697	0.1916	0.1951	0.1933	0.252	0.2048	33.0964	7.79	129.5	26.7	228.014	Loamy calcareous alluvial soil
				368	125.2	44.3553	180	44.3553	125.2	0.0739	0.0938	0.124	0.1694	0.0637	0.14	0.1458	0.1586	0.1774	0.1754	0.2691	0.2458	28.0478	7.87	101.5	38.9	231.7	Loamy calcareous alluvial soil
				369	125.202	44.3584	178	44.3583	125.202	0.0786	0.115	0.1374	0.2296	0.0726	0.1783	0.2017	0.2183	0.2413	0.2322	0.3155	0.3078	33.8443	7.92	122.5	40.65	228.014	Loamy calcareous alluvial soil
				370	125.202	44.3576	178	44.3577	125.202	0.0763	0.0968	0.1192	0.1996	0.0676	0.1433	0.166	0.1788	0.1982	0.1965	0.2504	0.2133	27.2998	7.81	105	27.5	228.014	Loamy calcareous alluvial soil
				371	125.202	44.3568	183	44.3568	125.202	0.0712	0.103	0.1086	0.2002	0.0639	0.1451	0.1786	0.1887	0.1957	0.1946	0.2381	0.2069	27.8608	7.97	84	28.95	228.014	Loamy calcareous alluvial soil
				372	125.203	44.3558	183	44.3558	125.203	0.0711	0.0932	0.1226	0.1852	0.0608	0.1463	0.1667	0.168	0.195	0.1953	0.2719	0.2396	25.617	8	126	32.65	183.782	Loamy calcareous alluvial soil
				373	125.203	44.3559	187	44.356	125.203	0.0714	0.1028	0.1172	0.2316	0.0649	0.1516	0.1905	0.2043	0.2236	0.2148	0.2726	0.2289	32.5354	7.98	112	25.4	102.69	Loamy calcareous alluvial soil
				374	125.204	44.356	185	44.356	125.204	0.0734	0.1046	0.1194	0.2334	0.0663	0.1519	0.201	0.2031	0.2427	0.2268	0.2792	0.2391	31.0395	8.01	105	23.2	183.782	Loamy calcareous alluvial soil
				375	125.204	44.3561	187	44.3561	125.204	0.0696	0.1023	0.1118	0.2498	0.0655	0.1518	0.2094	0.2171	0.2421	0.2324	0.2718	0.2233	29.3567	7.95	122.5	26.6	172.724	Loamy calcareous alluvial soil
				376	125.101	44.2813	189	44.6145	125.178	0.0919	0.12	0.15	0.2108	0.083	0.1703	0.1793	0.1965	0.2115	0.2109	0.3058	0.2859	28.7957	7.87	59.5	39.05	183.782	Thin-rot alluvial calcareous meadow soil
				377	125.101	44.2817	190	44.2813	125.101	0.0736	0.1034	0.13	0.1994	0.0681	0.1589	0.1754	0.1872	0.2026	0.2094	0.2767	0.2446	29.3567	8.07	108.5	30.1	183.782	Thin-rot alluvial calcareous meadow soil
				378	125.1	44.2821	191	44.2817	125.101	0.0771	0.1066	0.1228	0.2194	0.0653	0.1569	0.1884	0.1988	0.2155	0.209	0.2479	0.2049	28.6087	8.01	112	21.1	183.782	Thin-rot alluvial calcareous meadow soil
				379	125.1	44.2824	188	44.2821	125.1	0.0717	0.0976	0.12	0.2094	0.0669	0.1453	0.1803	0.1892	0.2076	0.2018	0.2524	0.2104	26.9258	7.99	91	23.65	183.782	Thin-rot alluvial calcareous meadow soil
				380	125.1	44.2828	189	44.2825	125.1	0.0786	0.1128	0.14	0.2094	0.0739	0.1644	0.1821	0.1944	0.2098	0.2099	0.2669	0.232	29.3567	8.04	119	27.8	183.782	Thin-rot alluvial calcareous meadow soil
				381	125.099	44.2838	188	44.2828	125.1	0.0753	0.1064	0.1394	0.2094	0.0679	0.1576	0.1767	0.1845	0.2052	0.2059	0.2726	0.2341	26.9258	8.6	80.5	22.2	213.27	Thin-rot alluvial calcareous meadow soil
				382	125.098	44.2842	186	44.2837	125.099	0.0853	0.1098	0.1426	0.2006	0.0725	0.1635	0.1765	0.1839	0.2063	0.2146	0.2954	0.2625	28.6087	8	136.5	18.6	154.294	Thin-rot alluvial calcareous meadow soil
				383	125.098	44.2846	186	44.2842	125.098	0.0813	0.1102	0.14	0.2156	0.073	0.1654	0.184	0.1976	0.2185	0.2155	0.2865	0.248	29.5436	7.94	105	16.45	161.666	Thin-rot alluvial calcareous meadow soil
				384	125.098	44.285	187	44.2849	125.098	0.0735	0.1144	0.1294	0.23	0.0704	0.1637	0.2035	0.2134	0.2317	0.2255	0.2617	0.2107	28.0478	8.03	94.5	22.5	150.608	Thin-rot alluvial calcareous meadow soil
				385	125.097	44.2853	182	44.2846	125.098	0.0808	0.106	0.1366	0.1922	0.0695	0.1558	0.1652	0.1796	0.1997	0.2028	0.2928	0.2653	27.2998	7.94	119	20.2	146.922	Thin-rot alluvial calcareous meadow soil
				386	125.096	44.2862	185	44.2853	125.097	0.0702	0.1024	0.1156	0.218	0.067	0.1542	0.1844	0.1984	0.2169	0.212	0.2576	0.2172	28.6087	7.99	133	13.1	146.922	Thin-rot alluvial calcareous meadow soil
				387	125.094	44.2893	187	44.2862	125.096	0.0791	0.1066	0.1412	0.216	0.0699	0.1696	0.1868	0.2032	0.2213	0.2193	0.2881	0.2492	26.9258	8.07	115.5	16.6	146.922	Thin-rot alluvial calcareous meadow soil
				388	125.093	44.2897	188	44.2892	125.094	0.0855	0.12	0.1506	0.2398	0.0724	0.1851	0.2081	0.2208	0.2469	0.2367	0.3097	0.2552	27.2998	7.9	119	22.6	180.096	Thin-rot alluvial calcareous meadow soil
				389	125.093	44.2901	189	44.2897	125.093	0.086	0.119	0.1588	0.2284	0.0759	0.1781	0.1941	0.2095	0.2314	0.2315	0.3186	0.2794	25.243	8.17	129.5	10.6	183.782	Thin-rot alluvial calcareous meadow soil
				390	125.092	44.2907	186	44.2902	125.093	0.0913	0.1254	0.1648	0.2382	0.0786	0.1898	0.2096	0.2211	0.2407	0.2389	0.3091	0.2677	27.2998	8.01	108.5	23.95	180.096	Thin-rot alluvial calcareous meadow soil
				391	125.092	44.2913	189	44.2907	125.092	0.0967	0.1374	0.1728	0.236	0.0803	0.1974	0.21	0.2194	0.2369	0.2362	0.3041	0.2693	27.4868	8.14	122.5	15.15	183.782	Thin-rot alluvial calcareous meadow soil
				392	125.091	44.2917	187	44.2912	125.092	0.0793	0.1156	0.1366	0.2334	0.0725	0.1689	0.1953	0.2115	0.2299	0.2249	0.2843	0.2424	28.6087	7.99	115.5	25.7	183.782	Thin-rot alluvial calcareous meadow soil
				393	125.091	44.2924	188	44.2917	125.091	0.0828	0.1098	0.1352	0.184	0.0724	0.1524	0.1618	0.1745	0.1902	0.1932	0.2959	0.2807	27.4868	8.04	129.5	14.75	172.724	Thin-rot alluvial calcareous meadow soil
				394	125.09	44.293	189	44.2981	125.09	0.0907	0.125	0.1588	0.2234	0.0812	0.1804	0.194	0.2046	0.2255	0.2274	0.3268	0.2951	28.7957	7.96	119	18.55	161.666	Thin-rot alluvial calcareous meadow soil
				395	125.09	44.2936	187	44.2977	125.09	0.0874	0.1148	0.1502	0.212	0.0775	0.1728	0.1888	0.1986	0.223	0.2181	0.3172	0.2902	28.6087	7.87	108.5	10.35	157.98	Thin-rot alluvial calcareous meadow soil
				396	125.088	44.2963	183	44.297	125.089	0.0879	0.1226	0.1532	0.2192	0.0786	0.1751	0.1851	0.2004	0.2163	0.2182	0.3198	0.2937	25.056	7.94	94.5	24.75	154.294	Thin-rot alluvial calcareous meadow soil
				397	125.089	44.2969	177	44.2973	125.089	0.0835	0.1148	0.1446	0.2128	0.0752	0.1688	0.1812	0.1954	0.2149	0.2146	0.3126	0.2871	24.495	8.01	119	9.15	157.98	Thin-rot alluvial calcareous meadow soil
				398	125.089	44.2973	178	44.2936	125.09	0.0894	0.1184	0.1466	0.228	0.0767	0.1698	0.1883	0.2054	0.2277	0.221	0.2951	0.2625	20.6309	7.96	150.5	16.65	157.98	Thin-rot alluvial calcareous meadow soil
				399	125.09	44.2977	183	44.293	125.09	0.0756	0.105	0.1322	0.1898	0.0702	0.152	0.1632	0.1796	0.1971	0.1977	0.2937	0.2744	22.3189	7.99	119	11.05	157.98	Thin-rot alluvial calcareous meadow soil
				400	125.09	44.2981	183	44.2923	125.091	0.0755	0.1042	0.1316	0.1914	0.0696	0.156	0.171	0.1741	0.1979	0.1946	0.2742	0.2499	22.3189	8.02	73.5	20.2	176.41	Thin-rot alluvial calcareous meadow soil
				403	125.247	44.6523	196	44.6523	125.247	0.0884	0.1156	0.1422	0.2194	0.0796	0.1672	0.1895	0.1963	0.2188	0.2199	0.2852	0.2571	25.3198	7.32	70	7.8	110.572	Medium rotten loess calcareous chernozem
				404	125.246	44.6532	199	44.6533	125.246	0.085	0.1072	0.1296	0.1932	0.0759	0.1538	0.1729	0.1816	0.2023	0.2027	0.2762	0.251	24.7571	7.41	115.5	19.95	110.572	Medium rotten loess calcareous chernozem
				407	125.25	44.6528	203	44.6528	125.25	0.1016	0.13	0.1672	0.2264	0.0891	0.187	0.2012	0.2093	0.2281	0.2315	0.3417	0.3228	25.5073	7.55	80.5	7.25	95.784	Medium rotten loess calcareous chernozem
				409	125.25	44.6522	209	44.6522	125.25	0.1016	0.1316	0.1684	0.227	0.0886	0.1859	0.1963	0.213	0.2363	0.2327	0.345	0.3308	24.7571	7.74	80.5	9	95.784	Medium rotten loess calcareous chernozem
				410	125.246	44.6532	198	44.6532	125.246	0.0871	0.1116	0.1316	0.2128	0.0784	0.1654	0.1868	0.2026	0.2217	0.2178	0.2702	0.2383	26.07	7.64	70	8.85	95.784	Medium rotten loess calcareous chernozem
				411	125.247	44.6523	199	44.6523	125.247	0.09	0.115	0.147	0.21	0.0803	0.1678	0.185	0.1937	0.2157	0.2165	0.2916	0.2675	27.1953	6.78	59.5	15.25	88.39	Medium rotten loess calcareous chernozem
				413	125.248	44.6527	206	44.6527	125.248	0.0883	0.1198	0.1512	0.1954	0.0826	0.1677	0.1709	0.1836	0.2023	0.2053	0.319	0.3076	28.6958	7.08	98	17.6	95.784	Medium rotten loess calcareous chernozem
				416	125.25	44.6529	208	44.6528	125.25	0.0996	0.1318	0.1708	0.2288	0.0884	0.1908	0.2022	0.2129	0.2331	0.2344	0.3453	0.3229	27.758	7.73	94.5	11.55	103.178	Medium rotten loess calcareous chernozem
				417	125.248	44.6525	201	44.6525	125.248	0.0904	0.1154	0.1476	0.1992	0.0808	0.1645	0.1715	0.1805	0.2047	0.2055	0.3193	0.309	27.1953	7.54	84	8.85	88.39	Medium rotten loess calcareous chernozem
				418	125.248	44.6547	204	44.6547	125.248	0.0923	0.122	0.1522	0.2176	0.0863	0.1775	0.1911	0.2078	0.2289	0.2267	0.316	0.289	26.2576	7.78	70	8.15	88.39	Medium rotten loess calcareous chernozem
				420	125.246	44.6532	201	44.6532	125.246	0.0855	0.1088	0.1256	0.217	0.0768	0.1547	0.1796	0.1957	0.207	0.2121	0.2714	0.245	26.07	7.61	73.5	18.6	88.39	Medium rotten loess calcareous chernozem
				422	125.248	44.6547	201	44.6547	125.248	0.0899	0.1196	0.1512	0.2258	0.0851	0.1791	0.1958	0.2133	0.2346	0.2311	0.3153	0.2851	25.6949	7.68	112	21.75	88.39	Medium rotten loess calcareous chernozem
				423	125.243	44.6525	201	44.6525	125.243	0.0932	0.1224	0.157	0.207	0.0849	0.174	0.1803	0.1932	0.2146	0.2141	0.3243	0.3119	27.1953	7.64	94.5	9.15	95.784	Medium rotten loess calcareous chernozem
				425	125.248	44.6526	209	44.6526	125.248	0.0924	0.116	0.1504	0.202	0.0819	0.1669	0.1722	0.1822	0.2065	0.2077	0.3209	0.3105	25.8824	7.71	115.5	19.25	92.087	Medium rotten loess calcareous chernozem
				426	125.301	44.6521	209	44.652	125.301	0.0936	0.1186	0.1538	0.1986	0.0816	0.1677	0.1749	0.1857	0.2025	0.2075	0.3108	0.3028	25.3198	7.62	105	18.75	88.39	Medium rotten loess calcareous chernozem
				427	125.3	44.6516	209	44.6456	125.3	0.0884	0.1086	0.138	0.1852	0.0768	0.1523	0.1608	0.1698	0.1893	0.1899	0.3033	0.2934	25.6949	7.68	84	18.25	88.39	Medium rotten loess calcareous chernozem
				428	125.3	44.6513	209	44.6513	125.3	0.091	0.117	0.1502	0.1986	0.0798	0.1671	0.1741	0.1833	0.2002	0.2037	0.3107	0.3008	24.382	7.56	112	22.5	92.087	Medium rotten loess calcareous chernozem
				429	125.299	44.6509	209	44.6503	125.299	0.0929	0.1174	0.1496	0.198	0.0809	0.1655	0.1718	0.1831	0.2022	0.2036	0.3132	0.3043	25.1322	7.63	94.5	16.05	88.39	Medium rotten loess calcareous chernozem
				430	125.299	44.6504	210	44.6509	125.299	0.0933	0.119	0.154	0.2054	0.0818	0.1716	0.1783	0.1893	0.206	0.2099	0.3209	0.3116	24.1945	7.5	73.5	17.65	88.39	Medium rotten loess calcareous chernozem
				431	125.297	44.6498	211	44.6498	125.297	0.0902	0.1182	0.15	0.1998	0.081	0.166	0.174	0.1845	0.2012	0.2049	0.3166	0.308	23.8194	7.61	112	8.65	84.693	Medium rotten loess calcareous chernozem
				432	125.296	44.6494	211	44.6494	125.296	0.0885	0.1174	0.1528	0.1964	0.0815	0.1668	0.1729	0.1837	0.2011	0.2036	0.3147	0.3088	24.0069	7.54	94.5	13.25	88.39	Medium rotten loess calcareous chernozem
				433	125.295	44.6491	211	44.6491	125.295	0.0901	0.1166	0.1466	0.1914	0.0809	0.163	0.1699	0.177	0.1961	0.1985	0.3048	0.2997	23.6318	7.57	122.5	14.6	84.693	Medium rotten loess calcareous chernozem
				434	125.294	44.6486	211	44.6486	125.294	0.0874	0.113	0.1412	0.1844	0.0782	0.1543	0.1608	0.1711	0.1878	0.1891	0.2939	0.2868	23.8194	7.66	77	10.75	136.451	Medium rotten loess calcareous chernozem
				435	125.293	44.648	209	44.648	125.293	0.0938	0.116	0.1462	0.197	0.082	0.1648	0.1709	0.1831	0.2004	0.2016	0.3114	0.2987	25.3198	7.64	70	14.85	125.36	Medium rotten loess calcareous chernozem
				436	125.296	44.6448	205	44.6447	125.296	0.0935	0.1232	0.1556	0.2018	0.0874	0.1688	0.1781	0.1915	0.2061	0.2097	0.3147	0.2989	25.6949	7.58	94.5	15.8	136.451	Medium rotten loess calcareous chernozem
				437	125.297	44.6449	209	44.6449	125.297	0.0908	0.1178	0.15	0.1964	0.0817	0.1655	0.1715	0.1787	0.2014	0.2005	0.3087	0.3001	24.0069	7.56	112	19.65	132.754	Medium rotten loess calcareous chernozem
				438	125.299	44.6451	208	44.6451	125.299	0.0888	0.1118	0.1414	0.1862	0.0784	0.1546	0.1607	0.1712	0.1892	0.1909	0.3	0.2881	25.6949	7.61	129.5	21.9	154.936	Medium rotten loess calcareous chernozem
				439	125.3	44.6457	205	44.6517	125.3	0.0906	0.1164	0.1496	0.199	0.0794	0.1652	0.1735	0.1852	0.2029	0.2021	0.3071	0.2965	29.8211	7.89	101.5	10.75	154.936	Medium rotten loess calcareous chernozem
				440	125.301	44.6458	205	44.6458	125.301	0.0853	0.115	0.1454	0.1974	0.0787	0.1657	0.1693	0.1812	0.2032	0.2017	0.3215	0.3119	31.134	7.76	80.5	17.95	114.269	Medium rotten loess calcareous chernozem
				441	125.302	44.6458	205	44.6458	125.302	0.0938	0.1192	0.149	0.2068	0.083	0.1662	0.1764	0.1874	0.2099	0.2086	0.3296	0.3174	30.1962	7.78	77	19.7	132.754	Medium rotten loess calcareous chernozem
				442	125.303	44.6462	204	44.6462	125.303	0.086	0.114	0.1438	0.1928	0.0797	0.1595	0.17	0.1812	0.1994	0.2002	0.3141	0.3083	31.8842	7.77	108.5	13.65	117.966	Medium rotten loess calcareous chernozem
				443	125.304	44.6464	206	44.6464	125.304	0.0905	0.1172	0.1492	0.1952	0.0822	0.1627	0.1713	0.1823	0.1986	0.2013	0.3073	0.3012	27.3829	7.61	70	17.75	151.239	Medium rotten loess calcareous chernozem
				444	125.305	44.6467	206	44.6467	125.305	0.0929	0.1192	0.1502	0.1996	0.0842	0.169	0.1745	0.1861	0.203	0.2052	0.3085	0.2985	31.5091	7.73	98	21.55	162.33	Medium rotten loess calcareous chernozem
				445	125.31	44.6222	201	44.6221	125.31	0.0991	0.1282	0.1566	0.2348	0.0934	0.1877	0.2119	0.221	0.2448	0.2478	0.2951	0.2654	32.0717	7.78	98	32	162.33	Medium rotten loess calcareous chernozem
				446	125.309	44.6212	201	44.6212	125.309	0.1016	0.1378	0.1672	0.2444	0.0965	0.196	0.2259	0.2311	0.259	0.2536	0.325	0.3002	29.6335	7.48	101.5	22.05	166.027	Medium rotten loess calcareous chernozem
				447	125.308	44.6512	200	44.6512	125.308	0.0959	0.1196	0.1488	0.198	0.0852	0.1648	0.1689	0.1795	0.204	0.204	0.3064	0.2917	31.8842	7.61	94.5	10.75	162.33	Medium rotten loess calcareous chernozem
				448	125.307	44.6506	208	44.6505	125.307	0.0976	0.124	0.1524	0.2072	0.0843	0.1688	0.1786	0.1899	0.2081	0.2096	0.3172	0.3034	31.134	7.54	87.5	18.05	154.936	Medium rotten loess calcareous chernozem
				449	125.306	44.651	202	44.651	125.306	0.093	0.1166	0.1488	0.1948	0.0813	0.163	0.1707	0.183	0.1978	0.1998	0.3055	0.2976	30.5713	7.68	73.5	19.8	151.239	Medium rotten loess calcareous chernozem
				450	125.305	44.6496	199	44.6496	125.305	0.0894	0.115	0.1452	0.1982	0.0815	0.165	0.1766	0.1862	0.2072	0.2068	0.3017	0.2833	36.0104	7.61	84	13.75	158.633	Medium rotten loess calcareous chernozem
				451	124.983	44.6941	224	44.6941	124.983	0.128	0.1492	0.19	0.2714	0.112	0.2125	0.2278	0.2395	0.2744	0.2749	0.3741	0.3634	31.5091	7.66	66.5	17.6	140.148	Thick rot fixed meadow sandy soil
				452	124.983	44.6952	227	44.6952	124.983	0.1007	0.1294	0.1676	0.2294	0.0903	0.1909	0.2008	0.214	0.2329	0.2391	0.3298	0.313	31.134	7.71	70	21.55	132.754	Thick rot fixed meadow sandy soil
				453	124.984	44.6953	230	44.6953	124.984	0.0991	0.1266	0.166	0.22	0.0886	0.1838	0.1929	0.2044	0.2236	0.227	0.3252	0.3171	26.2576	7.63	73.5	14.55	140.148	Thick rot fixed meadow sandy soil
				454	124.982	44.697	233	44.6971	124.982	0.1066	0.146	0.192	0.2588	0.0919	0.2147	0.2244	0.2389	0.2628	0.2643	0.3695	0.3503	27.3829	7.54	84	23.7	140.148	Thick rot fixed meadow sandy soil
				455	124.976	44.6945	238	44.6945	124.976	0.1066	0.145	0.1922	0.2658	0.0948	0.2173	0.2343	0.2524	0.2735	0.2751	0.3676	0.3365	26.4451	7.71	73.5	6.9	151.239	Thick rot fixed meadow sandy soil
				456	124.982	44.6976	235	44.6976	124.982	0.0999	0.1294	0.1736	0.2384	0.0866	0.1953	0.2065	0.2208	0.2444	0.2469	0.3521	0.3353	26.07	7.56	77	23.7	169.724	Thick rot fixed meadow sandy soil
				457	124.982	44.7001	235	44.7	124.982	0.1044	0.14	0.1822	0.2412	0.093	0.2015	0.2131	0.2254	0.2503	0.2523	0.3598	0.3486	27.758	7.59	70	13.65	158.633	Thick rot fixed meadow sandy soil
				458	124.982	44.7003	237	44.7003	124.982	0.1004	0.1324	0.177	0.2384	0.0897	0.1965	0.2097	0.2229	0.2479	0.246	0.3428	0.3262	26.2576	7.71	80.5	9.55	151.239	Thick rot fixed meadow sandy soil
				459	124.983	44.7004	239	44.7004	124.983	0.1028	0.1378	0.1742	0.2482	0.0928	0.2026	0.2138	0.226	0.2502	0.2514	0.3433	0.3286	27.758	7.56	84	11.85	147.542	Thick rot fixed meadow sandy soil
				460	124.983	44.7008	238	44.7007	124.983	0.1012	0.1354	0.177	0.2374	0.0913	0.1957	0.2064	0.2208	0.2405	0.2456	0.3479	0.3349	28.6958	7.63	87.5	24.8	132.754	Thick rot fixed meadow sandy soil
				461	124.983	44.7005	238	44.7006	124.983	0.0961	0.1318	0.1698	0.2306	0.0875	0.1914	0.1991	0.2166	0.2315	0.2388	0.3436	0.3332	29.8211	7.68	80.5	11.55	151.239	Thick rot fixed meadow sandy soil
				462	124.984	44.7009	238	44.7009	124.984	0.1038	0.1354	0.1772	0.2418	0.0904	0.198	0.2112	0.2235	0.2467	0.2498	0.3609	0.3452	29.2584	7.54	77	23.7	129.057	Thick rot fixed meadow sandy soil
				463	124.982	44.7007	228	44.7007	124.982	0.1112	0.1434	0.1892	0.2532	0.0963	0.2102	0.2199	0.2329	0.2554	0.2611	0.371	0.3581	28.1331	7.57	73.5	5.45	129.057	Thick rot fixed meadow sandy soil
				464	124.981	44.697	230	44.697	124.981	0.1078	0.1458	0.1952	0.2626	0.0927	0.2174	0.2296	0.2458	0.2669	0.2697	0.374	0.355	29.8211	7.59	77	18.25	121.663	Thick rot fixed meadow sandy soil
				465	124.981	44.6968	231	44.6967	124.981	0.1124	0.1536	0.2054	0.2754	0.0971	0.2295	0.2443	0.2579	0.2791	0.283	0.387	0.3708	29.0709	7.64	80.5	11.5	140.148	Thick rot fixed meadow sandy soil
				466	124.98	44.6964	231	44.6964	124.98	0.0959	0.135	0.1806	0.2444	0.0872	0.2042	0.2203	0.2313	0.2518	0.2537	0.3496	0.3249	29.8211	7.71	87.5	7.85	140.148	Thick rot fixed meadow sandy soil
				467	124.98	44.6962	235	44.6955	124.98	0.0976	0.1304	0.1754	0.238	0.0886	0.1961	0.207	0.2208	0.2447	0.2464	0.3406	0.328	30.0086	7.63	84	9.95	129.057	Thick rot fixed meadow sandy soil
				468	124.98	44.6955	235	44.6962	124.98	0.1062	0.1438	0.1936	0.2648	0.091	0.2212	0.2341	0.2493	0.2754	0.2745	0.3787	0.3594	31.134	7.54	87.5	16.65	121.663	Thick rot fixed meadow sandy soil
				469	124.979	44.6959	233	44.696	124.979	0.1013	0.1342	0.184	0.2512	0.089	0.2071	0.218	0.2359	0.2574	0.2615	0.3658	0.3501	31.8842	7.75	91	16.3	143.845	Thick rot fixed meadow sandy soil
				470	124.979	44.6952	232	44.6952	124.979	0.0949	0.1278	0.168	0.2236	0.0897	0.1879	0.1967	0.2108	0.2307	0.2387	0.3254	0.3139	31.3215	7.63	80.5	24.45	140.148	Thick rot fixed meadow sandy soil
				471	124.978	44.6955	232	44.6949	124.978	0.0974	0.1332	0.1808	0.2442	0.092	0.203	0.2154	0.2334	0.2487	0.2543	0.3581	0.3455	30.9464	7.68	77	4.8	140.148	Thick rot fixed meadow sandy soil
				472	124.978	44.6949	233	44.6955	124.978	0.0983	0.1376	0.186	0.253	0.0886	0.2107	0.223	0.2366	0.262	0.2642	0.3678	0.3501	29.2288	7.63	80.5	17.3	132.754	Thick rot fixed meadow sandy soil
				473	124.976	44.695	232	44.695	124.976	0.0987	0.1338	0.1794	0.2486	0.0894	0.2062	0.2155	0.232	0.255	0.2573	0.3629	0.3466	28.6667	7.67	84	8.95	136.451	Thick rot fixed meadow sandy soil
				474	124.975	44.695	233	44.695	124.975	0.1016	0.1408	0.19	0.2584	0.0913	0.214	0.2246	0.2401	0.2628	0.2656	0.3681	0.3505	28.1046	7.65	84	5.65	129.057	Thick rot fixed meadow sandy soil
				475	124.974	44.6948	234	44.6949	124.974	0.098	0.1298	0.178	0.2444	0.0849	0.1989	0.2131	0.2271	0.2506	0.2506	0.3572	0.3429	27.7299	7.62	91	17.15	125.36	Thick rot fixed meadow sandy soil
				476	124.911	44.6703	230	44.6767	124.911	0.1094	0.1428	0.1872	0.2492	0.0982	0.2089	0.2173	0.2304	0.2532	0.2557	0.3467	0.328	28.6667	7.71	84	22.4	117.966	Thick rot fixed meadow sandy soil
				477	124.911	44.6766	229	44.6703	124.911	0.1044	0.138	0.182	0.25	0.0937	0.2064	0.2207	0.2356	0.2593	0.2593	0.3536	0.3346	27.9173	7.7	77	19.2	132.754	Thick rot fixed meadow sandy soil
				478	124.911	44.6703	227	44.6704	124.911	0.1054	0.1374	0.1814	0.2374	0.0931	0.1997	0.2089	0.2245	0.2468	0.2488	0.354	0.3369	31.2898	7.74	91	25.8	140.148	Thick rot fixed meadow sandy soil
				479	124.911	44.6707	227	44.6707	124.911	0.1138	0.1532	0.2022	0.2684	0.096	0.226	0.2364	0.2516	0.2729	0.2733	0.378	0.3512	28.4794	7.63	84	9.45	132.754	Thick rot fixed meadow sandy soil
				480	124.912	44.6705	226	44.6705	124.912	0.0998	0.1352	0.1786	0.2366	0.0897	0.199	0.2084	0.2216	0.2425	0.245	0.352	0.3377	28.1046	7.54	91	21	147.542	Thick rot fixed meadow sandy soil
				481	124.912	44.6709	226	44.6709	124.912	0.1116	0.1484	0.198	0.262	0.0951	0.2182	0.2328	0.2422	0.2702	0.2668	0.3718	0.3484	29.2288	7.63	80.5	12.45	117.966	Thick rot fixed meadow sandy soil
				482	124.913	44.6707	226	44.6711	124.913	0.1024	0.1324	0.1752	0.2322	0.0893	0.1952	0.2042	0.2169	0.2388	0.2406	0.3392	0.3286	28.6667	7.56	94.5	9.25	103.178	Thick rot fixed meadow sandy soil
				483	124.913	44.6711	226	44.6708	124.913	0.103	0.131	0.176	0.226	0.0885	0.1922	0.2026	0.215	0.2355	0.2366	0.3357	0.3268	29.4162	7.59	87.5	19.35	103.178	Thick rot fixed meadow sandy soil
				484	124.914	44.671	226	44.671	124.914	0.1012	0.1332	0.172	0.2272	0.0902	0.1966	0.2007	0.2135	0.2334	0.2381	0.3419	0.3319	27.5426	6.96	101.5	23.2	95.784	Thick rot fixed meadow sandy soil
				485	124.914	44.6714	229	44.6714	124.914	0.1118	0.147	0.1956	0.2504	0.0963	0.2143	0.2236	0.2354	0.2579	0.2597	0.3655	0.3546	28.4794	6.98	80.5	19.2	99.481	Thick rot fixed meadow sandy soil
				486	124.915	44.6711	227	44.6717	124.915	0.0994	0.1336	0.175	0.2304	0.0902	0.1972	0.2054	0.2183	0.2388	0.2415	0.3461	0.3355	26.231	6.93	87.5	25.95	99.481	Thick rot fixed meadow sandy soil
				487	124.915	44.6717	227	44.6711	124.915	0.0984	0.1324	0.175	0.229	0.0897	0.1935	0.2012	0.2138	0.2374	0.2373	0.3383	0.3284	29.7909	6.96	84	9.6	88.39	Thick rot fixed meadow sandy soil
				488	124.916	44.6713	226	44.6714	124.916	0.1046	0.1406	0.183	0.2414	0.0906	0.201	0.2082	0.2249	0.2441	0.2447	0.3465	0.3347	25.8563	7	87.5	21	88.39	Thick rot fixed meadow sandy soil
				489	124.916	44.6719	226	44.6719	124.916	0.1015	0.1386	0.1788	0.2376	0.0905	0.1989	0.2088	0.2208	0.2381	0.2423	0.3444	0.3341	25.2942	6.87	77	12.45	103.178	Thick rot fixed meadow sandy soil
				490	124.917	44.6715	227	44.6713	124.917	0.1005	0.1366	0.1776	0.2344	0.0909	0.1988	0.207	0.2207	0.238	0.2422	0.3398	0.3247	23.2332	6.98	80.5	9.3	136.451	Thick rot fixed meadow sandy soil
				491	124.917	44.6712	227	44.6994	124.917	0.113	0.1498	0.2036	0.2728	0.1003	0.2269	0.239	0.2534	0.2776	0.2808	0.3894	0.3728	21.7343	7.08	87.5	19.4	136.451	Thick rot fixed meadow sandy soil
				492	124.918	44.6714	222	44.6714	124.918	0.103	0.1412	0.1806	0.2414	0.0906	0.2024	0.2141	0.2252	0.2457	0.2519	0.3446	0.3282	22.2964	6.85	91	23.2	132.754	Thick rot fixed meadow sandy soil
				493	124.919	44.67	229	44.6701	124.919	0.107	0.1412	0.1848	0.2448	0.0923	0.2042	0.215	0.2283	0.2504	0.2524	0.3509	0.3314	23.6079	6.91	94.5	13.6	140.148	Thick rot fixed meadow sandy soil
				494	124.918	44.6698	228	44.6698	124.918	0.1036	0.133	0.172	0.2282	0.0916	0.1943	0.1998	0.2139	0.2333	0.2362	0.3336	0.3201	23.9826	7.14	91	21	136.451	Thick rot fixed meadow sandy soil
				495	124.917	44.6995	226	44.6715	124.917	0.1036	0.1372	0.1798	0.243	0.0922	0.2017	0.2101	0.2245	0.247	0.248	0.3484	0.3332	29.4162	7.28	87.5	7.05	151.239	Thick rot fixed meadow sandy soil
				496	124.916	44.6692	229	44.6692	124.916	0.098	0.132	0.168	0.2224	0.0891	0.1918	0.1958	0.211	0.2299	0.2335	0.3304	0.3166	29.2288	6.98	94.5	21	147.542	Thick rot fixed meadow sandy soil
				497	124.915	44.6688	226	44.6689	124.915	0.0939	0.1268	0.1654	0.2178	0.0863	0.1808	0.1908	0.2035	0.2242	0.2261	0.3273	0.3142	27.9173	7.08	91	10.35	129.057	Thick rot fixed meadow sandy soil
				498	124.914	44.6685	222	44.6684	124.914	0.0958	0.1266	0.1654	0.22	0.0863	0.186	0.195	0.2074	0.2285	0.2294	0.3241	0.3049	29.2288	6.98	101.5	7.8	106.875	Thick rot fixed meadow sandy soil
				499	124.913	44.6681	231	44.6682	124.913	0.1096	0.1418	0.1862	0.2514	0.0915	0.2096	0.2209	0.2339	0.2529	0.2578	0.3565	0.3303	27.5426	6.75	112	15.95	117.966	Thick rot fixed meadow sandy soil
				500	124.913	44.6677	227	44.6677	124.913	0.0988	0.1322	0.1742	0.2404	0.0886	0.1936	0.2131	0.2274	0.2507	0.2527	0.3302	0.31	29.7909	6.92	98	17.25	129.057	Thick rot fixed meadow sandy soil
				501	125.338	44.6137	176	44.6137	125.338	0.0875	0.1186	0.1352	0.2326	0.0895	0.1819	0.2095	0.2262	0.241	0.2433	0.2915	0.2499	30.5404	7.14	112	16	122.874	Medium rotten loess calcareous chernozem
				502	125.339	44.6185	178	44.6186	125.339	0.1064	0.1366	0.177	0.2382	0.0915	0.1937	0.2069	0.2198	0.2406	0.2372	0.3526	0.341	31.2898	7.03	122.5	23.95	122.874	Medium rotten loess calcareous chernozem
				503	125.335	44.617	181	44.6169	125.335	0.0946	0.1232	0.1614	0.2142	0.0843	0.1783	0.1871	0.2001	0.2187	0.2208	0.3278	0.3146	29.2288	6.94	94.5	14.6	126.657	Medium rotten loess calcareous chernozem
				504	125.342	44.6164	190	44.6164	125.342	0.106	0.1426	0.1826	0.246	0.0924	0.2008	0.2115	0.228	0.2454	0.248	0.3519	0.3315	28.6667	7.06	112	25	130.44	Medium rotten loess calcareous chernozem
				505	125.347	44.6118	185	44.6117	125.347	0.1017	0.1354	0.1628	0.263	0.0932	0.1974	0.2347	0.2483	0.2682	0.2572	0.3225	0.2827	28.8541	6.95	98	16.65	119.091	Medium rotten loess calcareous chernozem
				506	125.347	44.6094	181	44.6094	125.347	0.1006	0.1318	0.1722	0.233	0.0863	0.1936	0.2033	0.2149	0.2371	0.2359	0.3495	0.3287	29.6036	6.88	84	11.55	126.657	Medium rotten loess calcareous chernozem
				507	125.346	44.6083	185	44.6082	125.346	0.103	0.1366	0.1778	0.2386	0.0932	0.1999	0.211	0.2217	0.2441	0.245	0.347	0.3249	28.292	7.14	115.5	19.2	141.789	Medium rotten loess calcareous chernozem
				508	125.345	44.6075	183	44.6075	125.345	0.1034	0.1324	0.1744	0.2398	0.0921	0.197	0.2095	0.223	0.245	0.2421	0.3432	0.3169	30.353	7.05	140	19.65	138.006	Medium rotten loess calcareous chernozem
				509	125.344	44.6065	184	44.6066	125.344	0.0943	0.1244	0.1676	0.2286	0.0835	0.1857	0.1986	0.2098	0.2344	0.2309	0.3433	0.324	28.6667	7.14	108.5	12.75	126.657	Medium rotten loess calcareous chernozem
				510	125.341	44.6045	183	44.6046	125.341	0.095	0.1268	0.16	0.2174	0.0864	0.1809	0.1903	0.203	0.2208	0.223	0.3309	0.3163	28.6667	7.23	101.5	23.95	122.874	Medium rotten loess calcareous chernozem
				511	125.34	44.6033	179	44.6033	125.34	0.0944	0.1266	0.1626	0.2172	0.0836	0.1798	0.1915	0.2026	0.224	0.2242	0.3234	0.3033	29.6036	7.28	129.5	14.6	126.657	Medium rotten loess calcareous chernozem
				512	125.338	44.6022	182	44.6022	125.338	0.0735	0.098	0.114	0.1904	0.0691	0.142	0.1674	0.1791	0.1987	0.1943	0.2336	0.2058	28.292	7.21	122.5	23.35	115.308	Medium rotten loess calcareous chernozem
				513	125.337	44.6014	182	44.6014	125.337	0.0872	0.1142	0.1438	0.1926	0.0794	0.1595	0.1678	0.1754	0.1966	0.1979	0.2936	0.284	30.7277	7.12	98	17.1	119.091	Medium rotten loess calcareous chernozem
				514	125.326	44.6007	180	44.6007	125.326	0.0913	0.1262	0.153	0.249	0.0849	0.1849	0.2116	0.2282	0.2471	0.2417	0.3094	0.2701	26.4184	6.86	133	13.15	119.091	Medium rotten loess calcareous chernozem
				515	125.334	44.6	124	44.6	125.334	0.0916	0.117	0.1504	0.1976	0.0827	0.1651	0.1739	0.1828	0.1982	0.2026	0.3025	0.2944	25.8563	6.91	101.5	19	122.874	Medium rotten loess calcareous chernozem
				516	125.331	44.5985	181	44.5985	125.331	0.0861	0.1106	0.1376	0.1872	0.081	0.1549	0.1635	0.173	0.1907	0.1948	0.2938	0.2868	27.1678	7.28	112	24.1	130.44	Medium rotten loess calcareous chernozem
				517	125.328	44.6002	180	44.6003	125.328	0.0869	0.1124	0.1396	0.1888	0.0797	0.1554	0.1664	0.1727	0.1866	0.1937	0.2941	0.2876	27.5426	7.23	98	25.4	122.874	Medium rotten loess calcareous chernozem
				518	125.321	44.6025	178	44.6025	125.321	0.0901	0.1194	0.148	0.1976	0.0808	0.1683	0.1748	0.1896	0.2085	0.206	0.2999	0.2867	28.4794	7.08	133	27.15	122.874	Medium rotten loess calcareous chernozem
				519	125.323	44.6046	181	44.6047	125.323	0.1036	0.123	0.1548	0.2058	0.0873	0.179	0.1884	0.2009	0.2078	0.2173	0.2906	0.2772	27.7299	6.96	105	23.3	138.006	Medium rotten loess calcareous chernozem
				520	125.324	44.6051	183	44.6051	125.324	0.0921	0.1166	0.152	0.2004	0.0821	0.1673	0.1761	0.1848	0.2048	0.2049	0.2956	0.2851	28.292	7.25	115.5	6.85	134.223	Medium rotten loess calcareous chernozem
				521	125.327	44.6068	181	44.6068	125.327	0.0926	0.1244	0.1554	0.2062	0.0851	0.1737	0.1803	0.1917	0.2104	0.2105	0.306	0.296	27.7299	7.14	108.5	5.3	138.006	Medium rotten loess calcareous chernozem
				522	125.33	44.6071	177	44.607	125.33	0.0941	0.1212	0.1512	0.1998	0.082	0.168	0.1752	0.185	0.202	0.2049	0.3001	0.2882	26.9805	6.98	122.5	35.55	160.704	Medium rotten loess calcareous chernozem
				523	125.334	44.613	178	44.613	125.334	0.0927	0.1204	0.1506	0.1998	0.0842	0.1653	0.1756	0.1847	0.207	0.2089	0.3006	0.2917	28.6667	7.28	126	5	153.138	Medium rotten loess calcareous chernozem
				524	125.337	44.6133	181	44.6133	125.337	0.1092	0.13	0.1626	0.222	0.0856	0.1815	0.1895	0.1986	0.2217	0.2218	0.3259	0.3133	29.4162	7.14	136.5	29.7	160.704	Medium rotten loess calcareous chernozem
				525	125.35	44.6059	177	44.6059	125.35	0.0886	0.1144	0.1466	0.1928	0.0799	0.1603	0.1688	0.1814	0.198	0.201	0.3022	0.296	28.4794	7.01	108.5	31	156.921	Medium rotten loess calcareous chernozem
				526	125.403	44.6324	188	44.6324	125.403	0.0857	0.1146	0.1406	0.2244	0.0784	0.1667	0.1952	0.1998	0.2262	0.2178	0.2926	0.2618	28.6667	7.14	119	28.8	149.355	Medium rotten loess calcareous chernozem
				527	125.407	44.6355	185	44.6355	125.407	0.0768	0.1032	0.1294	0.1804	0.0711	0.1484	0.1533	0.17	0.193	0.1919	0.2918	0.2804	29.2288	7.08	84	13.6	153.138	Medium rotten loess calcareous chernozem
				528	125.409	44.6367	182	44.6367	125.409	0.0824	0.1138	0.1364	0.211	0.0761	0.1638	0.1851	0.2015	0.2229	0.2202	0.2917	0.2636	26.9805	6.96	126	6.1	160.704	Medium rotten loess calcareous chernozem
				529	125.411	44.6346	188	44.6346	125.411	0.0806	0.1062	0.1334	0.1824	0.0738	0.1512	0.1606	0.1719	0.1895	0.1918	0.2828	0.2659	27.9173	6.98	140	12	153.138	Medium rotten loess calcareous chernozem
				530	125.412	44.6345	180	44.6345	125.412	0.0813	0.1082	0.1272	0.2242	0.0764	0.159	0.1876	0.1933	0.2174	0.2164	0.2794	0.2524	26.0436	7.14	112	32.1	145.572	Medium rotten loess calcareous chernozem
				531	125.414	44.6352	181	44.6352	125.414	0.0814	0.1013	0.1296	0.1686	0.0748	0.1432	0.1492	0.1587	0.1776	0.1782	0.2792	0.2721	28.292	7.28	108.5	46.05	149.355	Medium rotten loess calcareous chernozem
				532	125.416	44.636	192	44.636	125.416	0.0839	0.105	0.135	0.1794	0.0756	0.1496	0.1538	0.1654	0.1825	0.1843	0.2871	0.2796	25.4815	7.16	119	15.95	153.138	Medium rotten loess calcareous chernozem
				533	125.417	44.6357	192	44.6357	125.417	0.0814	0.1021	0.1286	0.1786	0.0739	0.1468	0.152	0.1626	0.18	0.1827	0.2873	0.2782	29.4162	7.01	98	8.35	156.921	Medium rotten loess calcareous chernozem
				534	125.441	44.6424	176	44.6424	125.441	0.0874	0.1112	0.1396	0.1952	0.0774	0.1584	0.1646	0.1773	0.2009	0.2034	0.3139	0.3075	28.4794	6.85	122.5	16.95	156.921	Medium rotten loess calcareous chernozem
				535	125.443	44.6401	172	44.6401	125.443	0.0875	0.1128	0.1472	0.2	0.079	0.163	0.1721	0.1815	0.2048	0.2055	0.3303	0.3214	29.0415	6.92	101.5	15.8	149.355	Medium rotten loess calcareous chernozem
				536	125.445	44.6385	170	44.6385	125.445	0.0885	0.113	0.1418	0.191	0.0782	0.1598	0.1676	0.1791	0.2013	0.2023	0.3278	0.322	27.1678	7.14	84	10.35	153.138	Medium rotten loess calcareous chernozem
				537	125.446	44.6358	171	44.6358	125.447	0.0857	0.11	0.1402	0.1858	0.0763	0.1533	0.1639	0.1735	0.1958	0.1967	0.3097	0.306	27.9173	6.98	122.5	21.95	122.874	Medium rotten loess calcareous chernozem
				538	125.447	44.6634	170	44.6634	125.447	0.0792	0.1026	0.1312	0.1768	0.0745	0.1474	0.1522	0.1647	0.1822	0.1843	0.2965	0.291	27.7299	7.19	112	11.85	126.657	Medium rotten loess calcareous chernozem
				539	125.447	44.6299	172	44.6299	125.447	0.0903	0.1128	0.1434	0.1902	0.0798	0.1593	0.1663	0.1786	0.1923	0.1991	0.313	0.3005	27.5426	7.31	133	14.6	122.874	Medium rotten loess calcareous chernozem
				540	125.45	44.6299	173	44.6298	125.45	0.0855	0.1074	0.1378	0.1854	0.0755	0.1537	0.1578	0.1742	0.1944	0.1891	0.3005	0.2816	27.7299	7.16	115.5	13.95	126.657	Medium rotten loess calcareous chernozem
				541	125.452	44.63	171	44.6301	125.452	0.0913	0.1168	0.1468	0.1926	0.0819	0.1587	0.1647	0.1752	0.2021	0.1985	0.3062	0.306	28.4794	7.23	126	6.1	119.091	Medium rotten loess calcareous chernozem
				542	125.451	44.6313	170	44.6313	125.451	0.0894	0.1126	0.1426	0.1886	0.0786	0.1572	0.165	0.176	0.1968	0.1978	0.316	0.3126	20.5892	7.28	136.5	17.75	122.874	Medium rotten loess calcareous chernozem
				543	125.45	44.6324	172	44.6323	125.45	0.0858	0.1098	0.138	0.1852	0.0768	0.1535	0.1616	0.1702	0.1898	0.1946	0.3069	0.2999	22.0866	7.14	115.5	10.55	130.44	Medium rotten loess calcareous chernozem
				544	125.442	44.6345	169	44.6345	125.442	0.0741	0.0971	0.1206	0.1742	0.0698	0.1394	0.1546	0.1618	0.1856	0.1839	0.2714	0.255	14.5996	7.17	112	6.85	126.657	Medium rotten loess calcareous chernozem
				545	125.44	44.6368	176	44.6368	125.44	0.082	0.1016	0.1282	0.165	0.0759	0.1392	0.1444	0.1544	0.1682	0.1707	0.2732	0.2666	17.0329	7.19	129.5	6.35	122.874	Medium rotten loess calcareous chernozem
				546	125.438	44.6357	173	44.6357	125.438	0.0844	0.1036	0.1276	0.1666	0.0771	0.1409	0.149	0.1569	0.1727	0.1737	0.2747	0.2706	19.6533	7.24	98	12.75	126.657	Medium rotten loess calcareous chernozem
				547	125.437	44.6347	175	44.6348	125.437	0.0811	0.1056	0.132	0.1748	0.0764	0.1479	0.1596	0.1631	0.1804	0.1824	0.2861	0.2778	18.7175	7.31	108.5	33.4	115.308	Medium rotten loess calcareous chernozem
				548	125.435	44.6344	174	44.6344	125.435	0.0871	0.1088	0.1354	0.1794	0.0792	0.151	0.1567	0.1663	0.1854	0.1858	0.288	0.2809	19.0918	7.23	140	27.4	122.874	Medium rotten loess calcareous chernozem
				549	125.432	44.6337	170	44.6337	125.432	0.0821	0.1068	0.1342	0.1792	0.077	0.1496	0.1552	0.1657	0.1871	0.1872	0.2914	0.2836	21.5251	7.14	122.5	12.45	115.308	Medium rotten loess calcareous chernozem
				550	125.435	44.6317	173	44.6317	125.435	0.1008	0.1278	0.162	0.2188	0.0872	0.1808	0.1853	0.2006	0.2188	0.2208	0.3212	0.3073	21.1507	7.35	101.5	27.95	119.091	Medium rotten loess calcareous chernozem
				551	125.624	44.4072	264	44.4072	125.624	0.0736	0.1001	0.1286	0.1688	0.0622	0.1406	0.1532	0.1663	0.1763	0.1793	0.227	0.1876	14.5996	7.23	98	7.05	130.44	Red clay bottom thin rot loessial calcareous chernozem
				552	124.625	44.4092	203	44.4091	124.625	0.0907	0.1238	0.1656	0.22	0.0808	0.1828	0.1944	0.2076	0.2319	0.2312	0.3274	0.3039	19.0918	7.28	115.5	21.75	122.874	Red clay bottom thin rot loessial calcareous chernozem
				553	124.627	44.4099	204	44.4098	124.627	0.1009	0.135	0.1836	0.2468	0.0861	0.2039	0.2158	0.2278	0.2482	0.2506	0.355	0.3326	20.0277	7.23	105	4.15	126.657	Red clay bottom thin rot loessial calcareous chernozem
				554	124.627	44.4101	265	44.4101	124.635	0.0962	0.1374	0.1842	0.2452	0.088	0.2025	0.2139	0.2275	0.2474	0.25	0.3573	0.3388	18.7175	7.27	136.5	11.2	122.874	Red clay bottom thin rot loessial calcareous chernozem
				555	124.629	44.4104	264	44.4104	124.629	0.0874	0.126	0.1696	0.2302	0.0814	0.1916	0.2012	0.2136	0.2349	0.2368	0.3432	0.3263	18.3431	7.25	112	15.4	122.874	Red clay bottom thin rot loessial calcareous chernozem
				556	124.633	44.411	264	44.411	124.633	0.092	0.1266	0.1678	0.2286	0.0817	0.1868	0.1976	0.2119	0.237	0.2354	0.349	0.3308	16.2842	7.22	119	23.05	126.657	Red clay bottom thin rot loessial calcareous chernozem
				557	124.634	44.4101	266	44.4101	124.627	0.0929	0.1332	0.177	0.2388	0.0852	0.1958	0.2059	0.2191	0.2449	0.2435	0.3491	0.3273	20.0277	7.31	94.5	15.5	130.44	Red clay bottom thin rot loessial calcareous chernozem
				558	124.636	44.411	267	44.411	124.636	0.1132	0.1412	0.1804	0.2214	0.1164	0.1992	0.2021	0.2122	0.2351	0.2357	0.3177	0.2916	22.6481	7.3	108.5	15.95	126.657	Red clay bottom thin rot loessial calcareous chernozem
				560	124.638	44.4124	267	44.4125	124.638	0.0946	0.1344	0.178	0.2446	0.092	0.1986	0.2076	0.2243	0.2559	0.2483	0.3584	0.3388	22.0866	7.26	115.5	13.75	119.091	Red clay bottom thin rot loessial calcareous chernozem
				561	124.64	44.4138	265	44.4138	124.64	0.0886	0.118	0.1604	0.2276	0.0801	0.1823	0.1905	0.2057	0.2319	0.2346	0.3608	0.3427	23.3968	7.34	122.5	17.6	130.44	Red clay bottom thin rot loessial calcareous chernozem
				562	124.64	44.4143	264	44.4143	124.64	0.0908	0.1226	0.161	0.2274	0.0811	0.1782	0.1954	0.2076	0.2375	0.2348	0.348	0.3253	24.1455	7.31	98	24	134.223	Red clay bottom thin rot loessial calcareous chernozem
				563	124.641	44.4158	266	44.4158	124.641	0.0945	0.1294	0.1678	0.2296	0.084	0.1848	0.1963	0.2083	0.2391	0.2405	0.3709	0.3544	23.7712	7.24	133	15.55	130.44	Red clay bottom thin rot loessial calcareous chernozem
				564	124.639	44.4175	270	44.4175	124.639	0.0958	0.127	0.17	0.2314	0.0851	0.1868	0.1987	0.2129	0.2368	0.2399	0.3689	0.355	25.4558	7.36	84	16.75	122.874	Red clay bottom thin rot loessial calcareous chernozem
				565	124.639	44.4181	268	44.4181	124.639	0.0969	0.1314	0.1728	0.2324	0.0841	0.1904	0.2018	0.2132	0.2398	0.2406	0.3655	0.3466	23.7712	7.23	126	16.8	107.742	Red clay bottom thin rot loessial calcareous chernozem
				566	124.641	44.4214	264	44.4214	124.641	0.0938	0.126	0.1602	0.2274	0.087	0.1822	0.1958	0.2096	0.2377	0.2384	0.3527	0.332	24.1455	7.31	101.5	9	115.308	Red clay bottom thin rot loessial calcareous chernozem
				567	124.643	44.4225	262	44.4225	124.643	0.0927	0.124	0.1656	0.2276	0.0817	0.1843	0.1958	0.2126	0.2385	0.2376	0.3599	0.3352	25.2686	7.16	108.5	9.9	134.223	Red clay bottom thin rot loessial calcareous chernozem
				568	124.619	44.4059	259	44.4059	124.619	0.1013	0.1366	0.1766	0.2314	0.0866	0.1996	0.2093	0.2198	0.2386	0.2369	0.3211	0.2982	22.2738	7.01	87.5	13.65	130.44	Red clay bottom thin rot loessial calcareous chernozem
				569	124.615	44.4042	256	44.4041	124.615	0.0993	0.1362	0.1838	0.2442	0.0832	0.2039	0.2142	0.2258	0.2469	0.2491	0.3346	0.3151	23.7712	7.03	112	19.25	119.091	Red clay bottom thin rot loessial calcareous chernozem
				570	124.616	44.4018	259	44.4018	124.616	0.0902	0.1294	0.1754	0.238	0.0821	0.1946	0.2067	0.2166	0.2377	0.2421	0.3484	0.3312	24.1455	6.86	105	24	126.657	Red clay bottom thin rot loessial calcareous chernozem
				571	124.617	44.4	258	44.4001	124.617	0.0958	0.1332	0.182	0.2438	0.0843	0.1998	0.2134	0.227	0.2446	0.2431	0.3434	0.3205	23.7712	6.98	115.5	16.2	141.789	Red clay bottom thin rot loessial calcareous chernozem
				572	124.616	44.3998	258	44.3998	124.616	0.0888	0.1286	0.1786	0.242	0.0803	0.2026	0.2144	0.2267	0.244	0.245	0.3488	0.3205	25.8301	6.91	105	18.85	130.44	Red clay bottom thin rot loessial calcareous chernozem
				573	124.613	44.3984	259	44.3984	124.613	0.0959	0.128	0.1782	0.243	0.0834	0.1964	0.2072	0.2244	0.2432	0.246	0.3608	0.3459	25.0814	6.86	91	16.8	122.874	Red clay bottom thin rot loessial calcareous chernozem
				574	124.614	44.3969	259	44.3969	124.614	0.0852	0.1202	0.1604	0.2236	0.0765	0.1825	0.1934	0.2092	0.2275	0.2321	0.3417	0.3277	23.584	6.98	122.5	12.5	126.657	Red clay bottom thin rot loessial calcareous chernozem
				575	124.616	44.3978	259	44.3978	124.616	0.0934	0.126	0.1712	0.2298	0.0826	0.1885	0.1939	0.2103	0.2328	0.231	0.3299	0.3118	25.0814	7.01	91	17.4	126.657	Red clay bottom thin rot loessial calcareous chernozem
				576	124.712	44.2558	211	44.2558	124.712	0.0915	0.1248	0.1648	0.2404	0.0818	0.1854	0.1963	0.2138	0.2402	0.2361	0.3426	0.3044	26.0173	6.93	112	10.4	130.44	Thin rotten loess calcareous chernozem
				577	124.712	44.2567	213	44.2567	124.712	0.0836	0.1234	0.1606	0.2116	0.0767	0.1785	0.185	0.1996	0.2122	0.2177	0.3291	0.2932	28.8249	7.04	105	14.9	130.44	Thin rotten loess calcareous chernozem
				578	124.709	44.2587	212	44.2587	124.709	0.0773	0.11	0.14	0.2088	0.0708	0.1633	0.1741	0.1887	0.2139	0.2134	0.332	0.3067	26.9532	6.86	129.5	16.5	134.223	Thin rotten loess calcareous chernozem
				579	124.71	44.2577	216	44.2576	124.71	0.0808	0.1114	0.1526	0.2106	0.0726	0.1714	0.1812	0.1926	0.215	0.2159	0.3416	0.3081	28.4506	6.88	119	21.3	126.657	Thin rotten loess calcareous chernozem
				580	124.714	44.2565	203	44.2565	124.714	0.1072	0.1438	0.1866	0.2402	0.0894	0.2072	0.2156	0.2175	0.2424	0.2415	0.3608	0.33	28.0762	6.94	94.5	17.6	130.44	Thin rotten loess calcareous chernozem
				581	124.718	44.2545	197	44.2545	124.718	0.0972	0.129	0.1706	0.2248	0.0855	0.1846	0.1953	0.2095	0.2323	0.2311	0.3611	0.3425	26.766	6.86	115.5	10.9	115.308	Thin rotten loess calcareous chernozem
				582	124.719	44.2533	193	44.2534	124.719	0.1013	0.1364	0.178	0.2268	0.0904	0.1895	0.2025	0.2111	0.2279	0.2354	0.3482	0.3306	26.9532	7.01	136.5	20.85	122.874	Thin rotten loess calcareous chernozem
				583	124.719	44.252	189	44.252	124.719	0.0898	0.1256	0.1596	0.218	0.0815	0.1802	0.1868	0.2017	0.2232	0.2204	0.3262	0.3024	21.8994	6.98	94.5	13.3	130.44	Thin rotten loess calcareous chernozem
				584	124.721	44.2519	190	44.252	124.728	0.0783	0.0994	0.1324	0.1696	0.0749	0.1459	0.1532	0.1595	0.1761	0.1782	0.2731	0.2465	20.402	7.11	101.5	22.6	126.657	Thin rotten loess calcareous chernozem
				585	124.722	44.2512	191	44.2512	124.722	0.0956	0.1274	0.1666	0.2286	0.0828	0.1897	0.2027	0.2136	0.2312	0.2275	0.3471	0.3331	25.0814	7.06	115.5	17.25	122.874	Thin rotten loess calcareous chernozem
				586	124.722	44.252	191	44.2521	124.722	0.0835	0.1172	0.1564	0.2122	0.0765	0.1767	0.1838	0.1972	0.2201	0.2182	0.3394	0.3246	27.1403	7.03	112	26.4	115.308	Thin rotten loess calcareous chernozem
				587	124.721	44.2531	191	44.2531	124.721	0.0834	0.1128	0.1488	0.1958	0.0778	0.1629	0.1692	0.1813	0.2026	0.2033	0.3139	0.2977	26.766	7.12	84	24.3	141.789	Thin rotten loess calcareous chernozem
				588	124.728	44.2534	190	44.2534	124.728	0.0763	0.1009	0.1308	0.1696	0.0728	0.1438	0.1488	0.1564	0.1756	0.1773	0.2771	0.2614	25.0814	6.89	119	24.35	138.006	Thin rotten loess calcareous chernozem
				589	124.723	44.2534	189	44.2534	124.723	0.0829	0.1094	0.1416	0.195	0.0742	0.1605	0.1698	0.1825	0.1998	0.2008	0.3217	0.3092	27.1403	7.18	140	16.95	141.789	Thin rotten loess calcareous chernozem
				590	124.725	44.2538	191	44.2538	124.725	0.0916	0.1238	0.1592	0.2154	0.0807	0.1806	0.1883	0.2025	0.2207	0.222	0.3371	0.3243	26.766	7.98	70	25.4	138.006	Thin rotten loess calcareous chernozem
				591	124.723	44.253	195	44.253	124.722	0.0905	0.1214	0.16	0.2116	0.0816	0.1739	0.1823	0.195	0.216	0.2183	0.3333	0.3204	25.8301	7.91	140	15.05	134.223	Thin rotten loess calcareous chernozem
				592	124.723	44.2505	184	44.2505	124.723	0.1032	0.1406	0.1864	0.25	0.0871	0.2007	0.2151	0.2302	0.2462	0.2474	0.3544	0.3344	27.889	7.94	112	15.2	122.874	Thin rotten loess calcareous chernozem
				593	124.726	44.2491	188	44.249	124.726	0.0888	0.1176	0.1532	0.2048	0.0748	0.1733	0.1846	0.1904	0.2136	0.212	0.2952	0.2588	25.8301	7.99	98	14.2	126.657	Thin rotten loess calcareous chernozem
				594	124.728	44.2508	187	44.2508	124.728	0.0908	0.122	0.1504	0.212	0.08	0.1725	0.1807	0.1941	0.2171	0.2109	0.3095	0.2855	25.4558	7.96	122.5	19.25	122.874	Thin rotten loess calcareous chernozem
				595	124.728	44.2519	191	44.252	124.721	0.0894	0.1238	0.165	0.2268	0.0822	0.1851	0.1935	0.2109	0.2311	0.233	0.3528	0.3387	21.1507	7.83	133	19.35	130.44	Thin rotten loess calcareous chernozem
				596	124.73	44.2919	180	44.2919	124.73	0.1098	0.15	0.198	0.2746	0.0899	0.2176	0.2318	0.2455	0.2771	0.2722	0.3546	0.2992	19.6533	7.88	87.5	20.2	126.657	Thin rotten loess calcareous chernozem
				598	124.721	44.251	191	44.251	124.721	0.0923	0.1248	0.1632	0.2204	0.0836	0.1801	0.1866	0.203	0.2223	0.2242	0.3412	0.3239	21.8994	7.85	101.5	21.45	130.44	Thin rotten loess calcareous chernozem
				599	124.71	44.2597	186	44.2597	124.71	0.0788	0.1094	0.1486	0.2092	0.0735	0.164	0.1747	0.1905	0.2201	0.2197	0.3473	0.3291	20.402	7.84	126	14.7	122.874	Thin rotten loess calcareous chernozem
				600	124.716	44.2592	187	44.2593	124.716	0.0825	0.1178	0.1562	0.2102	0.0763	0.1729	0.1818	0.1989	0.2193	0.2196	0.3413	0.3245	25.0814	7.87	98	16.2	126.657	Thin rotten loess calcareous chernozem
				601	124.553	44.1853	187	44.1852	124.553	0.0885	0.1274	0.1682	0.2226	0.0803	0.1853	0.1963	0.2116	0.2314	0.2288	0.3404	0.3269	27.1403	7.94	127.4	33.4	160.704	Thin rotten loess calcareous chernozem
				602	124.553	44.1853	181	44.1853	124.553	0.0888	0.119	0.1608	0.2172	0.0793	0.1794	0.189	0.2035	0.2183	0.2228	0.3362	0.3224	26.766	7.81	116.9	24.25	179.619	Thin rotten loess calcareous chernozem
				603	124.553	44.1852	182	44.1852	124.553	0.0879	0.1234	0.1638	0.221	0.08	0.183	0.1924	0.2041	0.228	0.2285	0.3422	0.3287	25.8301	7.78	106.4	9.7	202.317	Thin rotten loess calcareous chernozem
				604	124.56	44.1908	188	44.1908	124.56	0.0791	0.1015	0.129	0.1806	0.0693	0.1467	0.1536	0.1633	0.1814	0.1856	0.2837	0.2755	27.889	7.74	92.4	17.8	183.402	Thin rotten loess calcareous chernozem
				605	124.561	44.1911	188	44.1911	124.561	0.0809	0.103	0.1378	0.1818	0.0722	0.1525	0.1582	0.1692	0.1887	0.1896	0.2927	0.284	25.8301	7.84	99.4	11.75	266.628	Thin rotten loess calcareous chernozem
				606	124.561	44.1914	188	44.1914	124.561	0.0771	0.1064	0.1376	0.1866	0.0717	0.1542	0.1616	0.172	0.1908	0.1929	0.2978	0.2869	25.2686	7.76	116.9	20.7	247.713	Thin rotten loess calcareous chernozem
				607	124.561	44.1918	189	44.1918	124.561	0.0794	0.1058	0.1384	0.1858	0.0733	0.1563	0.163	0.172	0.1929	0.1942	0.2998	0.2918	26.2045	7.84	95.9	18.85	228.798	Thin rotten loess calcareous chernozem
				608	124.561	44.1909	188	44.1909	124.561	0.0767	0.103	0.134	0.1844	0.07	0.1516	0.1585	0.1653	0.1892	0.1896	0.2914	0.2821	23.7471	7.81	120.4	22.8	202.317	Thin rotten loess calcareous chernozem
				609	124.553	44.1845	180	44.1845	124.553	0.0865	0.1242	0.1636	0.2224	0.0775	0.1815	0.1935	0.2045	0.2264	0.2277	0.3371	0.3243	24.3081	7.88	109.9	33.25	221.232	Thin rotten loess calcareous chernozem
				610	124.552	44.1841	179	44.1841	124.553	0.0921	0.1208	0.1606	0.2182	0.0777	0.1776	0.1866	0.1987	0.2182	0.2222	0.3258	0.3126	22.6252	7.81	92.4	24.6	160.704	Thin rotten loess calcareous chernozem
				611	124.553	44.1837	182	44.1837	124.553	0.0786	0.1084	0.1466	0.196	0.0729	0.1618	0.1721	0.1819	0.2015	0.2043	0.3007	0.2927	23.5601	7.76	99.4	9.8	149.355	Thin rotten loess calcareous chernozem
				612	124.552	44.1828	181	44.1828	124.552	0.0822	0.1126	0.1468	0.1952	0.0741	0.1614	0.1734	0.1853	0.2023	0.2039	0.2971	0.2833	23.7471	7.91	123.9	17.9	153.138	Thin rotten loess calcareous chernozem
				613	124.551	44.1821	185	44.1821	124.552	0.0819	0.116	0.1488	0.2016	0.0781	0.1677	0.1747	0.187	0.2068	0.207	0.3123	0.3007	24.3081	7.94	130.9	12.25	141.789	Thin rotten loess calcareous chernozem
				614	124.551	44.1816	182	44.1816	124.551	0.0861	0.1204	0.1614	0.212	0.0789	0.1772	0.1858	0.1971	0.2204	0.2185	0.329	0.3154	21.3163	7.9	106.4	20.95	138.006	Thin rotten loess calcareous chernozem
				615	124.55	44.1822	179	44.1822	124.55	0.0863	0.1202	0.157	0.2104	0.0775	0.1729	0.1832	0.1932	0.2141	0.2092	0.3214	0.3107	23.7471	7.88	116.9	19.2	134.223	Thin rotten loess calcareous chernozem
				616	124.545	44.1829	178	44.1829	124.545	0.0921	0.1242	0.1588	0.2076	0.0826	0.1749	0.1853	0.1936	0.2161	0.2157	0.3272	0.3148	22.4382	7.92	95.9	22.95	141.789	Thin rotten loess calcareous chernozem
				617	124.544	44.183	179	44.183	124.544	0.0879	0.1162	0.1488	0.1998	0.078	0.1646	0.1719	0.1817	0.2009	0.2038	0.3123	0.2981	24.495	7.85	106.4	37.45	141.789	Thin rotten loess calcareous chernozem
				618	124.543	44.1824	176	44.1824	124.543	0.085	0.1184	0.1536	0.2026	0.0793	0.1671	0.1768	0.1874	0.206	0.2094	0.3205	0.308	21.3163	7.88	99.4	35.35	153.138	Thin rotten loess calcareous chernozem
				619	124.544	44.1818	175	44.1818	124.544	0.0879	0.1144	0.1466	0.202	0.0799	0.1658	0.1705	0.1865	0.2102	0.2095	0.3228	0.3113	27.8608	7.91	120.4	19.5	145.572	Thin rotten loess calcareous chernozem
				620	124.544	44.181	176	44.181	124.544	0.0899	0.1178	0.1472	0.1996	0.0827	0.162	0.1696	0.1844	0.2078	0.2078	0.3351	0.3262	24.3081	7.87	95.9	25.2	138.006	Thin rotten loess calcareous chernozem
				621	124.545	44.1803	175	44.1803	124.545	0.0898	0.1176	0.149	0.2026	0.082	0.1645	0.1731	0.1828	0.2092	0.2099	0.3389	0.3295	21.8772	7.83	64.4	12.25	141.789	Thin rotten loess calcareous chernozem
				622	124.546	44.1756	176	44.1756	124.546	0.0879	0.1158	0.1482	0.2004	0.0803	0.1639	0.1732	0.1849	0.2059	0.205	0.3179	0.309	23.3731	7.87	130.9	28.55	156.921	Thin rotten loess calcareous chernozem
				623	124.55	44.18	175	44.18	124.55	0.0876	0.112	0.1498	0.193	0.0794	0.1661	0.1701	0.1804	0.2033	0.2022	0.3037	0.2898	22.4382	7.84	92.4	19.4	145.572	Thin rotten loess calcareous chernozem
				624	124.551	44.1804	176	44.1804	124.551	0.0958	0.1234	0.163	0.2186	0.0828	0.1834	0.1916	0.2024	0.2206	0.2214	0.3297	0.315	24.682	7.77	106.4	25.85	149.355	Thin rotten loess calcareous chernozem
				625	124.551	44.1806	176	44.1807	124.551	0.0872	0.1232	0.1574	0.2082	0.0803	0.1808	0.1868	0.1934	0.2181	0.2156	0.3207	0.3133	22.2512	7.83	81.9	31.7	149.355	Thin rotten loess calcareous chernozem
				626	124.533	44.2524	193	44.2524	124.533	0.0991	0.13	0.1684	0.2252	0.0871	0.1905	0.1977	0.2081	0.2251	0.2267	0.3193	0.3039	22.9992	7.74	123.9	28.6	153.138	Medium rotten loess calcareous chernozem
				627	124.533	44.2523	187	44.2522	124.533	0.1021	0.13	0.1708	0.233	0.0864	0.1878	0.1983	0.2093	0.2262	0.2279	0.3209	0.3076	22.6252	7.79	102.9	16.8	160.704	Medium rotten loess calcareous chernozem
				628	124.532	44.2519	186	44.252	124.532	0.0965	0.1282	0.1678	0.2216	0.0837	0.1866	0.1945	0.2055	0.2251	0.2235	0.3204	0.3053	20.5684	7.92	95.9	20.2	153.138	Medium rotten loess calcareous chernozem
				629	124.531	44.2509	183	44.2509	124.531	0.0963	0.125	0.1594	0.2098	0.0819	0.1761	0.184	0.1927	0.2149	0.2135	0.3122	0.299	23.5601	7.74	109.9	13.7	145.572	Medium rotten loess calcareous chernozem
				630	124.53	44.2508	184	44.2508	124.53	0.0948	0.1296	0.167	0.2216	0.0818	0.1866	0.1933	0.2062	0.2295	0.2254	0.3219	0.3071	24.869	7.81	130.9	28.1	134.223	Medium rotten loess calcareous chernozem
				631	124.521	44.2505	187	44.2505	124.521	0.0947	0.121	0.1544	0.2014	0.0836	0.1717	0.1778	0.1866	0.2013	0.2018	0.2929	0.2793	26.1779	7.76	88.9	19.9	141.789	Medium rotten loess calcareous chernozem
				632	124.525	44.2503	183	44.2503	124.525	0.1026	0.1288	0.1676	0.2142	0.0877	0.183	0.1912	0.2019	0.2245	0.2199	0.3204	0.3066	23.9341	7.86	116.9	23.45	138.006	Medium rotten loess calcareous chernozem
				633	124.525	44.2455	184	44.2455	124.525	0.0915	0.1198	0.1566	0.2034	0.0794	0.1728	0.1776	0.188	0.2078	0.2089	0.3107	0.2978	24.3081	7.78	92.4	30.9	145.572	Medium rotten loess calcareous chernozem
				634	124.525	44.2446	182	44.2446	124.525	0.0821	0.1112	0.1434	0.1912	0.0739	0.1619	0.1683	0.1792	0.2006	0.1984	0.3024	0.2919	22.6252	7.74	99.4	32.35	141.789	Medium rotten loess calcareous chernozem
				635	124.526	44.2433	182	44.2433	124.526	0.0889	0.1158	0.1506	0.1992	0.0774	0.1642	0.1707	0.1824	0.2013	0.2011	0.3045	0.295	24.1211	7.88	116.9	21.6	138.006	Medium rotten loess calcareous chernozem
				636	124.53	44.2421	188	44.2421	124.53	0.1144	0.1514	0.1984	0.2632	0.1003	0.2166	0.2272	0.2447	0.2613	0.2604	0.3561	0.3325	25.617	7.83	85.4	25.5	141.789	Medium rotten loess calcareous chernozem
				637	124.531	44.241	201	44.241	124.531	0.076	0.1078	0.1236	0.2276	0.0712	0.1604	0.1955	0.2081	0.2289	0.2303	0.2529	0.2089	24.1211	7.91	127.4	21.85	153.138	Medium rotten loess calcareous chernozem
				638	124.531	44.2412	205	44.2412	124.532	0.0796	0.112	0.1318	0.2414	0.0736	0.175	0.2107	0.2234	0.2473	0.2444	0.2795	0.2338	23.7471	7.87	113.4	29.6	149.355	Medium rotten loess calcareous chernozem
				639	124.533	44.2422	207	44.2421	124.533	0.0903	0.1148	0.153	0.2088	0.0772	0.1736	0.1826	0.1923	0.2151	0.2125	0.3147	0.3007	22.6252	7.83	102.9	20	138.006	Medium rotten loess calcareous chernozem
				640	124.534	44.2429	205	44.2429	124.534	0.0805	0.1134	0.147	0.1988	0.0699	0.1636	0.1705	0.1833	0.1997	0.2006	0.3107	0.2984	23.9341	7.73	120.4	23.3	141.789	Medium rotten loess calcareous chernozem
				641	124.54	44.2449	201	44.2448	124.54	0.0851	0.1108	0.1462	0.1984	0.0737	0.1646	0.1714	0.1827	0.2028	0.2028	0.3008	0.2869	25.056	7.88	81.9	27.35	145.572	Medium rotten loess calcareous chernozem
				642	124.542	44.2501	196	44.2501	124.542	0.0854	0.1172	0.1544	0.2074	0.0734	0.1707	0.1804	0.1907	0.2093	0.2107	0.3136	0.2999	25.5235	7.89	116.9	29.4	145.572	Medium rotten loess calcareous chernozem
				643	124.541	44.2514	191	44.2514	124.541	0.0915	0.1208	0.1584	0.2132	0.0768	0.1751	0.1863	0.1954	0.2142	0.2147	0.309	0.2913	27.5803	7.76	134.4	18.9	145.572	Medium rotten loess calcareous chernozem
				644	124.54	44.2544	191	44.2545	124.54	0.0852	0.118	0.156	0.2116	0.0753	0.1747	0.1812	0.1958	0.2138	0.2144	0.3217	0.3072	24.0276	7.82	88.9	20.95	149.355	Medium rotten loess calcareous chernozem
				645	124.541	44.2549	194	44.2549	124.541	0.0884	0.1194	0.1588	0.2126	0.0758	0.1732	0.185	0.1958	0.2129	0.2164	0.319	0.3033	25.5235	7.74	116.9	18.1	149.355	Medium rotten loess calcareous chernozem
				646	124.543	44.2606	186	44.2606	124.543	0.0886	0.1212	0.165	0.223	0.0771	0.183	0.1951	0.2073	0.2254	0.2271	0.3335	0.3159	23.0927	7.78	92.4	30.2	153.138	Medium rotten loess calcareous chernozem
				647	124.544	44.261	187	44.261	124.544	0.0859	0.114	0.1562	0.2104	0.0753	0.1738	0.1819	0.1952	0.2158	0.2155	0.3219	0.3065	24.0276	7.69	113.4	18.25	156.921	Medium rotten loess calcareous chernozem
				648	124.544	44.2605	184	44.2605	124.544	0.0882	0.1152	0.1584	0.2116	0.0767	0.1745	0.1829	0.1936	0.2117	0.2138	0.321	0.306	25.7104	7.93	95.9	20.15	168.27	Medium rotten loess calcareous chernozem
				649	124.543	44.5434	185	44.5434	124.543	0.0993	0.1314	0.1686	0.225	0.0871	0.1877	0.1937	0.2085	0.228	0.2306	0.3513	0.3361	25.5235	7.76	88.9	22.65	183.402	Medium rotten loess calcareous chernozem
				650	124.543	44.2555	185	44.2555	124.543	0.0916	0.1244	0.1674	0.2228	0.0793	0.1868	0.1949	0.2061	0.2252	0.226	0.3342	0.3219	24.4015	7.78	120.4	24.25	202.317	Medium rotten loess calcareous chernozem
				651	125.243	44.4844	150	44.4844	125.243	0.0813	0.1086	0.136	0.1948	0.072	0.1533	0.1667	0.1833	0.2016	0.2	0.2863	0.2676	24.0276	7.74	113.4	15.2	236.364	Thick-rot alluvial meadow soil
				652	125.242	44.4847	146	44.4847	125.242	0.0681	0.1019	0.1078	0.2446	0.0642	0.1554	0.2068	0.2241	0.2453	0.2308	0.2702	0.2312	25.3365	7.98	123.9	15.65	206.1	Thick-rot alluvial meadow soil
				653	125.243	44.4842	149	44.4842	125.243	0.0977	0.1274	0.1548	0.2266	0.0793	0.173	0.2021	0.2166	0.2284	0.2299	0.296	0.2682	23.8406	7.94	99.4	16.15	247.713	Thick-rot alluvial meadow soil
				654	125.241	44.4847	148	44.4847	125.241	0.0858	0.1088	0.1404	0.1864	0.0785	0.1542	0.1609	0.1733	0.192	0.1947	0.2939	0.2755	25.3365	7.81	106.4	22.75	270.411	Thick-rot alluvial meadow soil
				655	125.236	44.4849	149	44.485	125.236	0.0921	0.1208	0.1584	0.221	0.0787	0.179	0.1885	0.2051	0.2169	0.2237	0.3286	0.3051	25.3365	7.94	116.9	14.3	281.76	Thick-rot alluvial meadow soil
				656	125.234	44.4905	149	44.4906	125.235	0.1001	0.1376	0.1644	0.2388	0.0925	0.1967	0.2239	0.2308	0.2498	0.2443	0.3199	0.2801	25.7104	7.85	85.4	19.2	285.543	Thick-rot alluvial meadow soil
				657	125.235	44.491	147	44.491	125.235	0.1048	0.1318	0.1656	0.2202	0.0949	0.1863	0.1914	0.2048	0.2163	0.2222	0.2947	0.2757	27.7673	7.9	137.9	30.5	277.977	Thick-rot alluvial meadow soil
				658	125.24	44.4911	147	44.4911	125.24	0.0752	0.1066	0.1334	0.2104	0.0724	0.1574	0.1797	0.1903	0.2159	0.218	0.2801	0.2484	26.6454	7.91	102.9	37.2	289.326	Thick-rot alluvial meadow soil
				659	125.241	44.4914	145	44.4913	125.241	0.0871	0.1266	0.1598	0.2452	0.0848	0.1954	0.2131	0.2238	0.2414	0.2406	0.3208	0.2734	26.0844	7.98	92.4	29.25	274.194	Thick-rot alluvial meadow soil
				660	125.242	44.492	146	44.4919	125.242	0.0625	0.1042	0.1102	0.2556	0.0658	0.1563	0.212	0.2284	0.247	0.2468	0.2805	0.2215	26.8324	7.83	123.9	22.75	247.713	Thick-rot alluvial meadow soil
				661	125.243	44.4922	145	44.4922	125.243	0.0752	0.0966	0.123	0.1704	0.0678	0.136	0.1443	0.1593	0.1784	0.1842	0.2671	0.2476	27.2063	7.89	109.9	21.5	277.977	Thick-rot alluvial meadow soil
				663	125.243	44.4933	148	44.4934	125.243	0.1178	0.1176	0.1322	0.21	0.1095	0.141	0.1515	0.1739	0.2159	0.2183	0.34	0.3169	25.7104	7.94	109.9	24.2	304.458	Thick-rot alluvial meadow soil
				664	125.235	44.4913	148	44.4913	125.235	0.0991	0.131	0.1678	0.2264	0.0978	0.1885	0.1951	0.2085	0.2248	0.2287	0.3081	0.2916	31.8809	7.82	102.9	19.85	308.241	Thick-rot alluvial meadow soil
				665	125.235	44.4917	147	44.4916	125.294	0.0785	0.0995	0.1302	0.1742	0.0727	0.1419	0.1518	0.1613	0.1815	0.1819	0.2881	0.2822	27.7673	7.88	127.4	31.3	312.024	Thick-rot alluvial meadow soil
				666	125.232	44.4901	150	44.4901	125.232	0.1046	0.137	0.1686	0.237	0.0931	0.1926	0.2132	0.2317	0.2398	0.2398	0.3064	0.2741	22.9057	7.84	81.9	37.2	304.458	Thick-rot alluvial meadow soil
				667	125.232	44.491	146	44.491	125.232	0.0987	0.1302	0.1706	0.2276	0.0862	0.1985	0.2125	0.2169	0.2293	0.2383	0.3221	0.2993	24.4015	7.87	116.9	32.85	300.675	Thick-rot alluvial meadow soil
				668	125.231	44.4914	144	44.4913	125.231	0.0821	0.1092	0.1388	0.193	0.071	0.1553	0.1629	0.1762	0.1961	0.2003	0.3064	0.2951	23.6536	7.89	95.9	28.4	293.109	Thick-rot alluvial meadow soil
				669	125.231	44.4919	147	44.4919	125.231	0.0787	0.1036	0.1378	0.1894	0.0708	0.1527	0.1593	0.1739	0.1912	0.1936	0.3096	0.2997	24.9625	7.74	109.9	21.45	304.458	Thick-rot alluvial meadow soil
				670	125.23	44.4918	145	44.4918	125.23	0.0756	0.1042	0.1338	0.1836	0.0678	0.1479	0.1552	0.1686	0.1901	0.1904	0.3042	0.2932	23.4666	7.81	130.9	32.75	312.024	Thick-rot alluvial meadow soil
				671	125.225	44.4917	145	44.4917	125.226	0.1112	0.1368	0.181	0.245	0.0976	0.2034	0.2136	0.2333	0.2482	0.25	0.3163	0.2839	23.2796	7.74	95.9	27	296.892	Thick-rot alluvial meadow soil
				672	125.225	44.4916	145	44.4916	125.29	0.0733	0.0953	0.1232	0.1614	0.0676	0.1354	0.1413	0.1484	0.17	0.1698	0.2811	0.2739	24.0276	7.79	134.4	23.75	300.675	Thick-rot alluvial meadow soil
				673	125.224	44.4915	145	44.4915	125.224	0.0725	0.1036	0.1142	0.2116	0.0715	0.1506	0.1696	0.1969	0.219	0.2181	0.2828	0.2473	25.5235	7.86	109.9	36.7	304.458	Thick-rot alluvial meadow soil
				674	125.225	44.491	145	44.4909	125.224	0.0744	0.0988	0.1282	0.223	0.079	0.1564	0.19	0.2059	0.2256	0.2316	0.2774	0.2366	24.9625	7.75	116.9	39.6	296.892	Thick-rot alluvial meadow soil
				675	125.225	44.4904	145	44.4904	125.225	0.0717	0.0973	0.1164	0.2084	0.0672	0.1402	0.1749	0.188	0.2079	0.2104	0.2535	0.2157	25.7104	7.83	102.9	38.35	315.807	Thick-rot alluvial meadow soil
				676	125.29	44.4913	144	44.4913	125.29	0.076	0.0976	0.1244	0.1698	0.07	0.1373	0.1461	0.1554	0.1768	0.1755	0.2832	0.2736	23.5362	7.79	95.9	35.05	312.024	Thick-rot alluvial meadow soil
				677	125.29	44.4916	144	44.4916	125.291	0.0762	0.0988	0.1288	0.1722	0.0699	0.1406	0.1488	0.1572	0.1787	0.1799	0.291	0.2831	22.0419	7.91	127.4	32.8	296.892	Thick-rot alluvial meadow soil
				678	125.286	44.492	147	44.4921	125.286	0.0715	0.0952	0.1266	0.1674	0.0669	0.1396	0.146	0.1553	0.1714	0.1741	0.268	0.2565	26.3382	7.82	109.9	38.25	293.109	Thick-rot alluvial meadow soil
				679	125.286	44.4924	147	44.4923	125.286	0.076	0.1003	0.127	0.1736	0.0691	0.1406	0.1504	0.1586	0.1776	0.1785	0.2758	0.2629	23.723	7.74	116.9	36.25	300.675	Thick-rot alluvial meadow soil
				680	125.286	44.4926	148	44.4925	125.286	0.0821	0.1076	0.1334	0.186	0.0723	0.1518	0.1583	0.1686	0.1927	0.1907	0.2889	0.274	24.4702	7.78	92.4	28.7	296.892	Thick-rot alluvial meadow soil
				681	125.286	44.4928	149	44.4928	125.286	0.0742	0.1026	0.1318	0.1758	0.0691	0.1456	0.1507	0.1655	0.1782	0.1798	0.2818	0.2663	25.9646	7.74	113.4	30.35	194.751	Thick-rot alluvial meadow soil
				682	125.29	44.4929	147	44.4929	125.29	0.0719	0.0935	0.1174	0.154	0.0677	0.1277	0.1335	0.1458	0.158	0.1597	0.262	0.2517	25.4042	7.91	102.9	32.5	183.402	Thick-rot alluvial meadow soil
				683	125.291	44.4915	148	44.4915	125.291	0.0762	0.0949	0.1232	0.1642	0.0683	0.1354	0.1432	0.1498	0.1703	0.1713	0.2804	0.2702	27.4589	7.83	88.9	31.2	187.185	Thick-rot alluvial meadow soil
				684	125.291	44.4916	149	44.4916	125.301	0.0907	0.1156	0.15	0.201	0.0766	0.1716	0.1801	0.1922	0.2122	0.2115	0.3151	0.2926	26.8985	7.74	123.9	29.9	175.836	Thick-rot alluvial meadow soil
				685	125.291	44.4925	147	44.4925	125.291	0.0745	0.0947	0.1178	0.1626	0.069	0.13	0.1365	0.1479	0.1649	0.1665	0.2774	0.2733	25.9646	7.77	99.4	24.55	187.185	Thick-rot alluvial meadow soil
				686	125.291	44.493	146	44.493	125.291	0.0753	0.0948	0.1216	0.1636	0.0701	0.1335	0.1401	0.1471	0.1674	0.1688	0.28	0.2734	26.1514	7.88	116.9	29.6	183.402	Thick-rot alluvial meadow soil
				687	125.291	44.4932	148	44.4932	125.291	0.0745	0.0924	0.1136	0.155	0.0681	0.1267	0.1322	0.1421	0.1576	0.1617	0.2762	0.269	26.8985	7.76	120.4	28.25	183.402	Thick-rot alluvial meadow soil
				688	125.292	44.4933	147	44.4933	125.292	0.0738	0.0943	0.1166	0.1572	0.0688	0.1296	0.137	0.1455	0.164	0.1641	0.2765	0.2663	26.3382	7.83	116.9	24.25	187.185	Thick-rot alluvial meadow soil
				689	124.294	44.4914	151	44.4914	124.294	0.1152	0.1444	0.184	0.2556	0.1067	0.2058	0.2184	0.2325	0.259	0.2613	0.3985	0.3835	22.2287	7.86	85.4	19.7	179.619	Thick-rot alluvial meadow soil
				690	125.294	44.4916	150	44.4916	125.235	0.1009	0.1332	0.1686	0.2202	0.0944	0.1864	0.1967	0.208	0.2302	0.2243	0.2902	0.2672	21.8551	7.91	120.4	7.85	179.619	Thick-rot alluvial meadow soil
				691	125.294	44.492	147	44.492	125.294	0.0738	0.094	0.1214	0.165	0.0676	0.1349	0.1433	0.1509	0.1668	0.1685	0.2802	0.2703	21.6683	7.82	102.9	9.35	187.185	Thick-rot alluvial meadow soil
				692	125.294	44.4924	150	44.4925	125.294	0.0733	0.0957	0.1214	0.1622	0.0696	0.1355	0.1426	0.1512	0.1698	0.1703	0.2783	0.2695	25.4042	7.74	113.4	12.3	183.402	Thick-rot alluvial meadow soil
				693	125.294	44.493	149	44.493	125.293	0.0727	0.0949	0.119	0.1614	0.0679	0.1319	0.1397	0.1488	0.1694	0.1684	0.2775	0.2679	26.1514	7.77	102.9	18.7	175.836	Thick-rot alluvial meadow soil
				694	125.294	44.4932	148	44.4932	125.294	0.0774	0.0974	0.1224	0.1672	0.07	0.1369	0.1421	0.1551	0.1725	0.1734	0.2818	0.2722	21.6683	7.83	123.9	9.65	183.402	Thick-rot alluvial meadow soil
				695	125.301	44.4915	150	44.4916	125.225	0.0846	0.1116	0.145	0.2116	0.078	0.1664	0.1833	0.1961	0.2151	0.2209	0.2983	0.2632	21.8551	7.87	106.4	22.1	179.619	Thick-rot alluvial meadow soil
				696	125.301	44.4917	149	44.4917	125.301	0.0821	0.1058	0.1362	0.1802	0.0697	0.1514	0.1567	0.1664	0.1874	0.1873	0.2992	0.2835	25.7778	7.84	116.9	22.65	168.27	Thick-rot alluvial meadow soil
				697	125.301	44.492	151	44.492	125.301	0.0861	0.1132	0.1472	0.1942	0.0765	0.1604	0.1678	0.1782	0.1972	0.1994	0.3067	0.2974	25.591	7.91	81.9	11.4	179.619	Thick-rot alluvial meadow soil
				698	125.3	44.4925	148	44.4925	125.3	0.079	0.102	0.1272	0.1728	0.0711	0.1428	0.1486	0.1618	0.1762	0.1782	0.2917	0.2824	25.7778	7.84	120.4	6.8	183.402	Thick-rot alluvial meadow soil
				699	125.296	44.4908	150	44.4908	125.296	0.0738	0.0935	0.1212	0.169	0.0684	0.1386	0.1453	0.1571	0.1771	0.1767	0.2872	0.274	23.723	7.88	130.9	14.65	190.968	Thick-rot alluvial meadow soil
				700	125.291	44.4903	153	44.4903	125.291	0.0759	0.1004	0.1272	0.1732	0.0708	0.142	0.1489	0.1571	0.1796	0.1793	0.2921	0.2842	26.8985	7.83	92.4	15.6	187.185	Thick-rot alluvial meadow soil
				751	124.908	44.5309	192.7	44.5309	124.908	0.1262	0.161	0.198	0.2534	0.1102	0.2179	0.2298	0.2438	0.259	0.2641	0.3388	0.318	22.4154	7.98	91	21	168.27	Thin rotten loess calcareous chernozem
				752	124.909	44.5316	197.1	44.5317	124.904	0.0966	0.125	0.16	0.2116	0.0873	0.1757	0.1807	0.1998	0.2189	0.2235	0.3229	0.2993	27.3275	7.89	115.5	23.4	213.666	Thin rotten loess calcareous chernozem
				753	124.906	44.5225	203.7	44.5225	124.906	0.0913	0.1152	0.1462	0.1984	0.0819	0.1649	0.176	0.187	0.2057	0.2065	0.2775	0.2507	29.0121	7.93	98	25.95	160.704	Thin rotten loess calcareous chernozem
				754	124.906	44.5324	204.5	44.5324	124.906	0.0921	0.1208	0.1574	0.2022	0.0804	0.1765	0.186	0.2	0.2114	0.2123	0.3147	0.2942	27.5147	7.81	77	19.9	175.836	Thin rotten loess calcareous chernozem
				755	124.905	44.5319	205.2	44.5318	124.905	0.0921	0.1168	0.1516	0.2	0.0825	0.1674	0.177	0.1894	0.2057	0.212	0.3114	0.29	27.3275	7.84	80.5	25	183.402	Thin rotten loess calcareous chernozem
				756	124.905	44.5317	205.3	44.5317	124.909	0.0922	0.1216	0.1514	0.2204	0.0855	0.1785	0.1924	0.2071	0.2236	0.2211	0.2974	0.2774	29.0121	7.91	108.5	23.9	190.968	Thin rotten loess calcareous chernozem
				757	124.904	44.5309	202.8	44.5309	124.899	0.0874	0.1138	0.145	0.1924	0.0791	0.1572	0.168	0.1789	0.1947	0.1988	0.2907	0.2746	27.889	7.83	91	27.1	183.402	Thin rotten loess calcareous chernozem
				758	124.903	44.5309	208.4	44.5309	124.903	0.0912	0.1176	0.1488	0.1954	0.0844	0.1625	0.1696	0.1824	0.2019	0.2033	0.3065	0.2897	28.4506	7.77	94.5	26.6	187.185	Thin rotten loess calcareous chernozem
				759	124.903	44.5308	206.7	44.5308	124.899	0.0794	0.107	0.1376	0.1804	0.0757	0.1517	0.1592	0.1658	0.1881	0.1897	0.2872	0.2702	26.9532	7.88	108.5	22.95	213.666	Thin rotten loess calcareous chernozem
				760	124.902	44.5326	203.1	44.5326	124.902	0.1013	0.1372	0.1836	0.252	0.0906	0.2054	0.2149	0.2289	0.2562	0.2578	0.3456	0.3043	27.3275	7.85	126	38.75	217.449	Thin rotten loess calcareous chernozem
				761	124.902	44.5324	206.1	44.5324	124.901	0.0901	0.1178	0.153	0.2004	0.0817	0.169	0.1809	0.1929	0.207	0.2038	0.3113	0.2922	29.0121	7.74	87.5	26.35	183.402	Thin rotten loess calcareous chernozem
				762	124.9	44.5315	207.7	44.5316	124.9	0.0831	0.1084	0.1382	0.1824	0.0753	0.1543	0.1604	0.1703	0.1889	0.189	0.2843	0.2691	27.1403	7.82	108.5	25.95	198.534	Thin rotten loess calcareous chernozem
				763	124.9	44.5313	207.3	44.5313	124.9	0.0836	0.1124	0.1394	0.183	0.0776	0.154	0.1602	0.171	0.1897	0.1901	0.285	0.2711	28.4506	7.84	119	16.5	179.619	Thin rotten loess calcareous chernozem
				764	124.899	44.5309	201.9	44.5309	124.904	0.1102	0.1408	0.186	0.2454	0.0957	0.2073	0.2173	0.2336	0.2509	0.2534	0.3534	0.3226	26.0173	7.74	84	23.3	221.232	Thin rotten loess calcareous chernozem
				765	124.899	44.5308	204.4	44.5308	124.903	0.0855	0.1144	0.144	0.1886	0.0807	0.1585	0.1663	0.1771	0.1955	0.1968	0.3	0.283	26.9532	7.91	115.5	20.95	228.798	Thin rotten loess calcareous chernozem
				766	124.898	44.5303	205	44.5302	124.898	0.0868	0.1118	0.1434	0.1832	0.0775	0.1574	0.1649	0.1713	0.1903	0.1911	0.2857	0.2731	26.5788	7.83	101.5	27	236.364	Thin rotten loess calcareous chernozem
				767	124.892	44.5301	204.5	44.5301	124.892	0.0877	0.1118	0.1414	0.1822	0.0773	0.1531	0.1592	0.1721	0.1881	0.1894	0.2875	0.2763	28.2634	7.76	112	24.2	160.704	Thin rotten loess calcareous chernozem
				768	124.897	44.5293	206.5	44.5294	124.897	0.093	0.1246	0.1546	0.2026	0.0828	0.1703	0.1775	0.1878	0.2085	0.2084	0.3104	0.2993	27.889	7.79	87.5	37.85	149.355	Thin rotten loess calcareous chernozem
				769	124.897	44.5291	207.3	44.5291	125.012	0.0882	0.1172	0.1444	0.186	0.0784	0.1613	0.1693	0.1798	0.191	0.1944	0.2794	0.2632	27.1403	7.74	126	28.95	168.27	Thin rotten loess calcareous chernozem
				770	124.897	44.5289	203.3	44.5289	124.897	0.0914	0.1182	0.15	0.1956	0.0809	0.166	0.1719	0.1818	0.1998	0.2014	0.3023	0.2883	27.5147	7.82	80.5	27.6	145.572	Thin rotten loess calcareous chernozem
				771	124.896	44.5281	206.1	44.5281	124.896	0.0955	0.1236	0.157	0.2082	0.0828	0.1728	0.1837	0.1947	0.2088	0.2099	0.3117	0.3005	25.4558	7.76	98	19.7	172.053	Thin rotten loess calcareous chernozem
				772	124.896	44.5279	205.7	44.5279	124.896	0.0866	0.1146	0.1478	0.1914	0.0794	0.1629	0.1692	0.1804	0.1986	0.1973	0.2989	0.2849	25.6429	7.91	94.5	24.05	190.968	Thin rotten loess calcareous chernozem
				773	124.903	44.5282	198.5	44.5283	124.903	0.107	0.1454	0.181	0.2354	0.0927	0.1998	0.2062	0.2168	0.2367	0.2385	0.3183	0.2888	26.9532	7.79	105	24.5	175.836	Thin rotten loess calcareous chernozem
				774	124.902	44.5276	201	44.5276	124.902	0.0873	0.1236	0.1438	0.251	0.0858	0.1749	0.213	0.2268	0.2413	0.2412	0.2879	0.2551	26.5788	7.74	129.5	27.8	183.402	Thin rotten loess calcareous chernozem
				775	124.901	44.5274	197.3	44.5274	124.901	0.1026	0.134	0.1654	0.2298	0.092	0.1892	0.2072	0.219	0.2352	0.2383	0.3191	0.2925	28.2634	7.82	112	23.7	315.807	Thin rotten loess calcareous chernozem
				776	125.006	44.5235	195.4	44.5235	125.006	0.0841	0.1118	0.1432	0.1924	0.0786	0.1609	0.1723	0.1832	0.2005	0.2065	0.3003	0.2773	27.889	7.76	98	31	289.326	Thin rotten loess calcareous chernozem
				777	125.006	44.5237	197.7	44.5237	125.006	0.0827	0.1108	0.143	0.1894	0.0808	0.1565	0.1643	0.1778	0.1922	0.2017	0.2934	0.2786	27.5147	7.88	122.5	26.7	266.628	Thin rotten loess calcareous chernozem
				778	125.007	44.524	196.4	44.5241	125.007	0.0857	0.1098	0.1376	0.1792	0.078	0.15	0.1559	0.1676	0.1851	0.1901	0.2809	0.2646	26.9532	7.84	108.5	22.9	198.534	Thin rotten loess calcareous chernozem
				779	125.014	44.5257	199.8	44.5256	125.014	0.0939	0.1224	0.156	0.2142	0.0832	0.1761	0.1886	0.1985	0.219	0.2163	0.2981	0.2713	27.5147	7.82	119	17.55	183.402	Thin rotten loess calcareous chernozem
				780	125.015	44.5258	197.3	44.5259	125.015	0.089	0.1204	0.1564	0.2082	0.0798	0.1724	0.1807	0.1947	0.2134	0.2128	0.3252	0.3105	25.4558	7.77	133	23.95	160.704	Thin rotten loess calcareous chernozem
				781	125.015	44.526	198	44.526	125.015	0.0906	0.1168	0.1518	0.196	0.0785	0.1664	0.1757	0.1902	0.2084	0.2051	0.3172	0.3027	26.0173	7.28	91	22.55	141.789	Thin rotten loess calcareous chernozem
				782	125.017	44.5264	201.6	44.5264	125.017	0.0868	0.1122	0.1444	0.1886	0.0745	0.1617	0.1638	0.1753	0.192	0.1954	0.3052	0.2919	26.9532	7.16	115.5	20.8	153.138	Thin rotten loess calcareous chernozem
				783	125.017	44.5266	200.2	44.5266	125.017	0.0888	0.1166	0.1458	0.1988	0.0766	0.1677	0.1692	0.1808	0.2018	0.2029	0.3098	0.2976	26.5788	7.21	87.5	30.9	145.572	Thin rotten loess calcareous chernozem
				784	125.012	44.5281	198.9	44.528	125.012	0.0861	0.112	0.141	0.1776	0.0825	0.1515	0.1555	0.1659	0.1819	0.1856	0.2702	0.2514	25.2686	7.53	105	26.35	153.138	Thin rotten loess calcareous chernozem
				785	125.012	44.5291	203.1	44.5291	124.897	0.0901	0.119	0.1554	0.2072	0.0808	0.1733	0.1818	0.1904	0.2063	0.2102	0.3213	0.3057	27.889	7.56	84	23.25	168.27	Thin rotten loess calcareous chernozem
				786	125.013	44.5296	199	44.5296	125.013	0.0923	0.118	0.1512	0.2004	0.0792	0.1721	0.1779	0.1888	0.2112	0.2071	0.2977	0.2744	24.7071	7.58	94.5	18.9	156.921	Thin rotten loess calcareous chernozem
				787	125.013	44.5298	198.5	44.5299	125.013	0.0966	0.1262	0.1594	0.212	0.0815	0.1748	0.1876	0.1951	0.2093	0.2137	0.2793	0.2528	28.8249	7.48	101.5	23.4	164.487	Thin rotten loess calcareous chernozem
				788	125.014	44.5304	198.8	44.5304	125.014	0.0925	0.1178	0.1508	0.2018	0.0806	0.1702	0.1796	0.1893	0.2057	0.2082	0.303	0.2846	27.3275	7.63	122.5	24.35	149.355	Thin rotten loess calcareous chernozem
				789	125.018	44.5215	203.4	44.5214	125.018	0.0682	0.0967	0.111	0.2094	0.0648	0.1473	0.1755	0.1911	0.2119	0.211	0.2592	0.2239	25.8301	7.56	98	23.7	160.704	Thin rotten loess calcareous chernozem
				790	125.018	44.5029	204.1	44.5029	125.018	0.0843	0.1068	0.1382	0.1846	0.0738	0.1499	0.1576	0.1664	0.1849	0.1872	0.295	0.2835	26.9532	7.48	91	22.45	179.619	Thin rotten loess calcareous chernozem
				791	125.017	44.5206	207.3	44.5205	125.017	0.0788	0.1118	0.1388	0.2338	0.0796	0.1693	0.1924	0.2118	0.2307	0.2306	0.298	0.2558	26.0173	7.61	70	26.8	168.27	Thin rotten loess calcareous chernozem
				792	125.016	44.5201	204.9	44.5201	125.016	0.0757	0.1019	0.128	0.181	0.0689	0.1399	0.1533	0.1669	0.1825	0.1911	0.2585	0.2294	27.3275	7.57	108.5	20.35	202.317	Thin rotten loess calcareous chernozem
				793	125.015	44.5187	205.3	44.5187	125.015	0.0825	0.1074	0.1356	0.1842	0.0706	0.1548	0.1664	0.1756	0.1919	0.1942	0.2734	0.254	24.5199	7.54	112	18.9	187.185	Thin rotten loess calcareous chernozem
				794	125.015	44.5183	201.5	44.5183	125.015	0.0846	0.1178	0.1454	0.1946	0.0758	0.1651	0.1734	0.1834	0.2006	0.2055	0.2968	0.2795	28.4506	7.66	94.5	16	183.402	Thin rotten loess calcareous chernozem
				795	125.013	44.5177	203.9	44.5176	125.013	0.107	0.1406	0.1804	0.2334	0.0909	0.1977	0.207	0.2152	0.2365	0.2361	0.3309	0.3168	25.2686	7.74	119	20.15	175.836	Thin rotten loess calcareous chernozem
				796	125.013	44.5175	204.6	44.5176	125.013	0.0954	0.1286	0.1646	0.2138	0.0834	0.1838	0.1937	0.202	0.2189	0.2192	0.3162	0.3009	26.9532	7.81	112	20.35	175.836	Thin rotten loess calcareous chernozem
				797	125.011	44.5163	193	44.5162	125.011	0.0918	0.124	0.16	0.2126	0.0791	0.1791	0.1861	0.1965	0.219	0.2191	0.3218	0.3037	28.6377	7.76	136.5	20.5	179.619	Thin rotten loess calcareous chernozem
				798	125.011	44.5163	202.4	44.5163	125.011	0.0992	0.1322	0.1726	0.2276	0.0837	0.1953	0.2051	0.2118	0.2367	0.2354	0.336	0.3116	24.7071	7.82	98	22.45	187.185	Thin rotten loess calcareous chernozem
				799	125.017	44.5183	200.9	44.5183	125.017	0.0907	0.1252	0.1532	0.2708	0.0833	0.1898	0.2225	0.2341	0.2633	0.2659	0.3239	0.2801	24.1455	7.88	115.5	28.15	190.968	Thin rotten loess calcareous chernozem
